# Supplementary material for: Association of candidate pharmacogenetic markers with platinum-induced ototoxicity: PanCareLIFE dataset
Source: Data Brief. 2020 Aug 24;32:106227. doi: 10.1016/j.dib.2020.106227 (PMC7477761; doi:10.1016/j.dib.2020.106227)
Supplement: Supplementary file 1 [file mmc1.xlsx]

## Sheet: Tabelle1
ID	RX	SEX	PHENO	AGE	CISPLATIN	CARBOPLATIN	DIAGNOSIS
50004	1	1	2	2	300	0	Malignant neoplasm of brain
50006	0	2	1	3	400	0	Malignant neoplasm of liver and intrahepatic bile ducts
50028	0	2	2	3	360	0	Malignant neoplasm of bone and articular cartilage of limbs
50030	1	2	2	4	507	0	Malignant neoplasm of brain
50064	0	2	1	4	480	0	Malignant neoplasm of bone and articular cartilage of limbs
50108	0	1	1	2	480	0	Malignant neoplasm of bone and articular cartilage of limbs
50110	1	2	1	1	300	0	Malignant neoplasm of brain
50117	0	1	0	3	240	2400	Malignant neoplasm of bone and articular cartilage of limbs
50119	0	1	1	4	400	0	Malignant neoplasm of testis
50155	0	2	0	3	300	0	Malignant neoplasm of ovary
50158	0	2	2	3	600	357	Malignant neoplasm of ovary
50183	0	1	2	4	480	0	Malignant neoplasm of bone and articular cartilage of limbs
50186	0	1	1	1	400	0	Malignant neoplasm of retroperitoneum and peritoneum
50191	0	2	2	3	480	0	Malignant neoplasm of bone and articular cartilage of limbs
50201	0	1	0	4	400	0	Malignant neoplasm of testis
50203	0	1	1	4	300	0	Malignant neoplasm of testis
50206	1	1	2	3	414	0	Malignant neoplasm of brain
50234	0	1	2	3	400	0	Malignant neoplasm of retroperitoneum and peritoneum
50238	1	1	1	2	300	0	Malignant neoplasm of brain
50241	1	1	1	1	286	3060	Malignant neoplasm of brain
50244	0	1	1	1	252	0	Malignant neoplasm of liver and intrahepatic bile ducts
50257	0	1	1	1	400	1700	Malignant neoplasm of adrenal gland
50288	0	2	1	2	400	1700	Malignant neoplasm of retroperitoneum and peritoneum
50291	0	1	1	1	400	1700	Malignant neoplasm of adrenal gland
50293	0	2	1	1	600	0	Malignant neoplasm of spinal cord, cranial nerves and other parts of central nervous system
50303	0	1	0	4	300	0	Malignant neoplasm of testis
50306	0	1	1	1	400	1700	Malignant neoplasm of retroperitoneum and peritoneum
50312	0	2	0	3	400	0	Malignant neoplasm of nasal cavity and middle ear
50319	1	1	1	2	250	0	Malignant neoplasm of brain
50324	0	2	1	1	203	0	Malignant neoplasm of liver and intrahepatic bile ducts
50329	0	2	0	2	0	4980	Malignant neoplasm of eye and adnexa
50334	0	1	1	3	480	0	Malignant neoplasm of bone and articular cartilage of limbs
50340	0	1	1	3	400	0	Malignant neoplasm of other and ill-defined sites in the respiratory system and intrathoracic organs
50351	0	2	1	1	400	0	Malignant neoplasm of retroperitoneum and peritoneum
50353	1	2	0	2	300	0	Malignant neoplasm of brain
50356	1	1	0	4	0	2400	Malignant neoplasm of brain
50362	0	1	1	4	476	0	Malignant neoplasm of bone and articular cartilage of limbs
50364	1	1	2	3	600	0	Malignant neoplasm of brain
50366	0	1	1	1	252	1843	Malignant neoplasm of brain
50373	1	2	1	1	210	3060	Malignant neoplasm of brain
50376	0	1	1	1	0	2617	Malignant neoplasm of eye and adnexa
50386	1	1	1	2	278	0	Malignant neoplasm of brain
50390	1	1	2	2	413	0	Malignant neoplasm of brain
50394	1	1	1	1	480	0	Malignant neoplasm of brain
50399	0	2	1	1	350	1700	Malignant neoplasm of adrenal gland
50400	0	1	1	1	235	2265	Malignant neoplasm of brain
50406	0	2	0	4	300	0	Malignant neoplasm of ovary
50418	0	1	0	3	240	0	Malignant neoplasm of bone and articular cartilage of limbs
50436	0	2	1	1	0	1878	Malignant neoplasm of retroperitoneum and peritoneum
50441	0	1	1	1	320	0	Malignant neoplasm of liver and intrahepatic bile ducts
50445	0	2	1	1	400	1700	Malignant neoplasm of retroperitoneum and peritoneum
50470	1	1	0	2	0	1960	Malignant neoplasm of brain
50482	0	2	1	1	0	1762	Malignant neoplasm of retroperitoneum and peritoneum
50493	0	2	1	1	519	1385	Malignant neoplasm of liver and intrahepatic bile ducts
50496	0	1	0	3	400	0	Malignant neoplasm of testis
50500	0	2	0	3	400	0	Malignant neoplasm of bone and articular cartilage of limbs
50503	1	1	0	3	400	1700	Malignant neoplasm of retroperitoneum and peritoneum
50505	1	1	1	2	300	0	Malignant neoplasm of brain
50522	1	1	1	3	300	0	Malignant neoplasm of brain
50534	0	2	2	2	730	0	Malignant neoplasm of liver and intrahepatic bile ducts
50536	0	2	1	3	240	0	Malignant neoplasm of bone and articular cartilage of limbs
50538	1	2	1	3	480	1800	Malignant neoplasm of bone and articular cartilage of limbs
50541	0	1	1	1	275	0	Malignant neoplasm of liver and intrahepatic bile ducts
50545	0	1	0	4	600	0	Malignant neoplasm of testis
50547	1	1	2	2	300	665	Malignant neoplasm of brain
50551	0	1	1	1	324	1000	Malignant neoplasm of retroperitoneum and peritoneum
50553	1	1	2	2	600	1200	Malignant neoplasm of brain
50569	0	2	0	4	300	0	Malignant neoplasm of other connective and soft tissue
50600	1	1	1	1	71	0	Malignant neoplasm of other endocrine glands and related structures
50604	1	1	0	3	300	0	Malignant neoplasm of other endocrine glands and related structures
50606	0	1	1	1	400	1700	Malignant neoplasm of retroperitoneum and peritoneum
50612	0	2	1	1	0	3712	Malignant neoplasm of spinal cord, cranial nerves and other parts of central nervous system
50615	0	1	2	1	480	0	Malignant neoplasm of liver and intrahepatic bile ducts
50622	0	2	1	1	0	1680	Malignant neoplasm of retroperitoneum and peritoneum
50625	0	1	0	3	300	0	Malignant neoplasm of testis
50627	0	1	1	4	300	0	Malignant neoplasm of testis
50637	0	1	1	1	0	2082	Malignant neoplasm of adrenal gland
50638	0	2	1	2	300	0	Malignant neoplasm of ovary
50641	1	2	1	2	300	0	Malignant neoplasm of brain
50643	1	1	2	1	415	0	Malignant neoplasm of brain
50659	1	1	1	2	300	0	Malignant neoplasm of brain
50665	0	1	1	1	243	2368	Malignant neoplasm of brain
50697	0	2	1	4	480	0	Malignant neoplasm of bone and articular cartilage of limbs
50703	0	2	1	3	480	0	Malignant neoplasm of bone and articular cartilage of limbs
50713	1	1	0	1	0	1800	Malignant neoplasm of other endocrine glands and related structures
50723	1	1	0	2	450	0	Malignant neoplasm of brain
50735	1	2	0	2	480	0	Malignant neoplasm of brain
50746	0	1	1	3	480	0	Malignant neoplasm of bone and articular cartilage of limbs
50748	1	1	0	3	0	2400	Malignant neoplasm of brain
50764	0	1	0	4	480	0	Malignant neoplasm of bone and articular cartilage of limbs
50781	0	1	1	4	400	0	Malignant neoplasm of heart, mediastinum and pleura
50783	1	1	0	3	600	0	Malignant neoplasm of heart, mediastinum and pleura
50820	0	1	0	4	400	0	Malignant neoplasm of testis
50822	1	1	0	3	300	0	Malignant neoplasm of brain
50832	0	1	2	2	300	1700	Malignant neoplasm of heart, mediastinum and pleura
50834	1	1	2	2	521	0	Malignant neoplasm of brain
50845	1	1	2	3	300	0	Malignant neoplasm of brain
50850	1	1	1	3	300	0	Malignant neoplasm of brain
50910	0	1	0	3	480	0	Malignant neoplasm of bone and articular cartilage of limbs
50912	0	1	0	4	400	0	Malignant neoplasm of testis
50922	0	1	0	3	0	3360	Malignant neoplasm of eye and adnexa
50942	1	2	2	1	544	0	Malignant neoplasm of brain
50958	0	1	0	4	480	0	Malignant neoplasm of bone and articular cartilage of limbs
50970	0	1	1	1	300	0	Malignant neoplasm of testis
50972	0	1	1	1	600	0	Malignant neoplasm of retroperitoneum and peritoneum
50975	0	1	1	3	480	0	Malignant neoplasm of bone and articular cartilage of limbs
50987	0	1	1	2	0	7154	Malignant neoplasm of brain
51001	0	2	1	2	400	0	Malignant neoplasm of retroperitoneum and peritoneum
51003	0	1	0	4	594	0	Malignant neoplasm of testis
51005	0	2	0	2	400	2500	Malignant neoplasm of liver and intrahepatic bile ducts
51008	1	2	1	2	300	0	Malignant neoplasm of brain
51022	0	2	2	3	480	0	Malignant neoplasm of bone and articular cartilage of limbs
51035	1	2	1	3	0	2400	Malignant neoplasm of brain
51037	1	1	1	1	281	0	Malignant neoplasm of brain
51043	0	2	0	2	0	3990	Malignant neoplasm of parotid gland
51059	0	2	0	2	0	4725	Malignant neoplasm of brain
51085	0	2	1	2	460	1600	Other malignant neoplasms of skin
51087	0	2	1	4	180	0	Hodgkin lymphoma
51098	0	1	1	1	400	0	Malignant neoplasm of other and ill-defined sites
51110	0	2	1	1	0	2546	Malignant neoplasm of eye and adnexa
51112	0	1	1	3	400	0	Malignant neoplasm of testis
51127	0	2	1	3	300	0	Malignant neoplasm of ovary
51131	1	2	1	4	244	0	Malignant neoplasm of brain
51158	1	2	1	1	0	7022	Malignant neoplasm of brain
51171	0	2	1	2	0	1166	Malignant neoplasm of other connective and soft tissue
51193	0	2	2	2	480	0	Malignant neoplasm of bone and articular cartilage of limbs
51213	0	2	1	4	200	0	Hodgkin lymphoma
51216	0	1	1	1	253	2400	Malignant neoplasm of brain
51243	0	2	0	2	0	3360	Malignant neoplasm of eye and adnexa
51283	0	2	0	3	400	0	Malignant neoplasm of ovary
51402	0	1	1	4	480	0	Malignant neoplasm of bone and articular cartilage of limbs
51404	1	2	1	3	140	0	Malignant neoplasm of brain
52023	0	2	2	4	480	0	Malignant neoplasm of bone and articular cartilage of other and unspecified sites
53195	1	2	1	2	600	0	Malignant neoplasm of brain
53606	0	1	0	3	480	0	Malignant neoplasm of bone and articular cartilage of limbs
53682	0	2	1	2	480	0	Malignant neoplasm of bone and articular cartilage of limbs
53750	0	1	1	4	480	0	Malignant neoplasm of peripheral nerves and autonomic nervous system
53860	0	1	1	1	446	0	Malignant neoplasm of liver and intrahepatic bile ducts
53876	0	2	1	1	173	1027	Malignant neoplasm of adrenal gland
53959	0	2	1	3	500	0	Malignant neoplasm of bone and articular cartilage of limbs
54027	0	2	1	3	480	0	Malignant neoplasm of bone and articular cartilage of limbs
54081	0	1	1	2	300	0	Malignant neoplasm of brain
54180	1	1	0	3	0	1200	Malignant neoplasm of brain
54253	0	2	0	2	770	0	Malignant neoplasm of bone and articular cartilage of limbs
54341	0	1	2	3	600	0	Malignant neoplasm of bone and articular cartilage of limbs
54502	0	1	1	2	300	3879	Malignant neoplasm of brain
54893	0	1	1	2	360	0	Malignant neoplasm of bone and articular cartilage of limbs
55339	0	1	1	1	480	1500	Malignant neoplasm of adrenal gland
55549	0	1	0	2	360	0	Malignant neoplasm of bone and articular cartilage of limbs
55901	0	2	1	2	324	0	Malignant neoplasm of other and ill-defined sites
56062	0	1	1	3	480	0	Malignant neoplasm of bone and articular cartilage of limbs
56445	0	1	0	4	480	0	Malignant neoplasm of bone and articular cartilage of limbs
56823	0	1	1	1	320	1500	Malignant neoplasm of brain
56901	0	1	0	3	300	0	Malignant neoplasm of testis
57113	1	2	2	1	300	0	Malignant neoplasm of brain
57153	0	2	0	1	480	1500	Secondary and unspecified malignant neoplasm of lymph nodes
57234	1	1	0	2	0	3850	Malignant neoplasm of spinal cord, cranial nerves and other parts of central nervous system
57397	0	1	0	3	480	0	Malignant neoplasm of bone and articular cartilage of limbs
57668	0	1	1	3	246	616	Malignant neoplasm of bone and articular cartilage of limbs
57882	0	2	1	3	600	0	Malignant neoplasm of bone and articular cartilage of limbs
58095	0	1	1	1	320	2500	Malignant neoplasm of meninges
58205	0	1	2	2	240	0
58212	1	1	1	3	560	0	Malignant neoplasm of brain
58226	0	2	1	1	320	1500	Malignant neoplasm of other and ill-defined sites in the respiratory system and intrathoracic organs
58298	0	2	2	2	524	1605	Secondary and unspecified malignant neoplasm of lymph nodes
58361	0	1	1	4	361	0	Malignant neoplasm of bone and articular cartilage of limbs
58611	1	1	1	3	400	0	Malignant neoplasm of other endocrine glands and related structures
59873	0	1	1	1	400	0	Malignant neoplasm of testis
60008	0	2	1	3	480	0	Malignant neoplasm of bone and articular cartilage of limbs
60042	0	2	0	4	600	0	Malignant neoplasm of bone and articular cartilage of limbs
60148	0	2	0	2	196	0	Malignant neoplasm of ovary
60223	1	1	2	1	0	4780	Malignant neoplasm of brain
60253	0	2	1	1	200	0	Malignant neoplasm of liver and intrahepatic bile ducts
60282	1	1	1	1	0	3200	Malignant neoplasm of eye and adnexa
60306	1	1	1	1	270	0	Malignant neoplasm of brain
60412	0	1	1	1	480	0	Malignant neoplasm of liver and intrahepatic bile ducts
60623	0	2	0	1	450	0	Malignant neoplasm of adrenal gland
60720	0	1	1	4	480	1800	Malignant neoplasm of bone and articular cartilage of other and unspecified sites
60763	0	1	0	1	300	8252	Malignant neoplasm of spinal cord, cranial nerves and other parts of central nervous system
60780	1	2	1	3	1650	0	Malignant neoplasm of brain
60992	1	1	2	1	420	1520	Malignant neoplasm of brain
61232	1	2	1	2	680	0	Malignant neoplasm of bone and articular cartilage of limbs
61432	0	1	2	3	480	0	Malignant neoplasm of bone and articular cartilage of limbs
61570	1	1	1	2	280	1200	Malignant neoplasm of brain
62185	0	1	2	4	600	0	Malignant neoplasm of bone and articular cartilage of limbs
62446	0	2	1	1	350	2000	Malignant neoplasm of brain
62645	0	2	1	3	280	0	Malignant neoplasm of brain
62679	0	1	1	3	480	0	Malignant neoplasm of bone and articular cartilage of limbs
62749	0	2	1	3	693	0	Malignant neoplasm of thyroid gland
62842	0	2	1	3	480	0	Malignant neoplasm of bone and articular cartilage of limbs
62922	0	1	1	1	480	0	Malignant neoplasm of bone and articular cartilage of limbs
63105	0	1	2	1	0	8800	Malignant neoplasm of brain
63126	0	1	1	1	600	1500
63660	0	2	2	2	480	0	Malignant neoplasm of bone and articular cartilage of limbs
63871	0	1	1	3	667	0	Malignant neoplasm of nasopharynx
63968	0	1	2	3	320	1491	Malignant neoplasm of bone and articular cartilage of other and unspecified sites
64103	1	2	0	2	0	3400	Malignant neoplasm of kidney, except renal pelvis
64105	0	2	2	4	480	0
64110	0	2	1	4	480	0
64126	0	1	1	3	284	0
64134	0	1	0	1	340	0
64138	0	1	2	1	200	6398	Malignant neoplasm of liver and intrahepatic bile ducts
64146	0	1	1	1	358	0	Malignant neoplasm of liver and intrahepatic bile ducts
64147	0	1	0	4	400	0	Malignant neoplasm of testis
64151	1	1	1	4	331	556	Malignant neoplasm of nasopharynx
64173	1	1	2	4	400	0	Malignant neoplasm of brain
64176	1	1	2	3	140	2400	Malignant neoplasm of brain
64177	0	2	2	1	480	1500	Malignant neoplasm of peripheral nerves and autonomic nervous system
64183	0	2	1	1	0	694	Malignant neoplasm of heart, mediastinum and pleura
64192	0	2	1	1	400	0	Malignant neoplasm of other connective and soft tissue
64199	1	1	1	2	210	0
64202	0	1	0	2	0	10450	Malignant neoplasm of spinal cord, cranial nerves and other parts of central nervous system
64208	0	1	1	1	470	1500	Malignant neoplasm of peripheral nerves and autonomic nervous system
64229	0	2	0	1	0	900	Malignant neoplasm of eye and adnexa
64230	0	1	0	1	400	0	Malignant neoplasm of liver and intrahepatic bile ducts
64237	1	1	2	2	350	1200	Malignant neoplasm of brain
64244	0	2	1	1	480	1200
64251	0	2	2	3	480	0	Malignant neoplasm of bone and articular cartilage of limbs
64254	0	1	2	2	480	2100	Malignant neoplasm of peripheral nerves and autonomic nervous system
64274	1	1	1	3	560	0	Malignant neoplasm of brain
64281	1	1	1	1	490	400
64304	1	2	2	2	280	1600	Malignant neoplasm of brain
64307	1	2	2	4	300	600	Malignant neoplasm of brain
64324	1	1	2	3	0	1788	Malignant neoplasm of peripheral nerves and autonomic nervous system
64355	0	1	0	2	360	0	Malignant neoplasm of bone and articular cartilage of limbs
64358	0	2	0	1	0	1013
64383	1	1	1	1	0	7200	Malignant neoplasm of eye and adnexa
64414	0	2	1	3	240	0	Malignant neoplasm of bone and articular cartilage of other and unspecified sites
64426	1	2	1	4	540	0	Malignant neoplasm of brain
64443	0	2	2	2	480	0	Malignant neoplasm of bone and articular cartilage of limbs
64457	0	2	0	3	400	0
64485	0	1	1	1	200	0	Malignant neoplasm of testis
64503	1	1	2	2	375	0	Malignant neoplasm of brain
64510	1	1	2	2	166	1905	Malignant neoplasm of brain
64516	0	2	1	3	480	0	Malignant neoplasm of bone and articular cartilage of other and unspecified sites
64529	1	1	0	1	0	3450	Malignant neoplasm of brain
64588	1	1	0	2	300	0	Malignant neoplasm of brain
64594	0	2	0	3	480	0	Malignant neoplasm of bone and articular cartilage of other and unspecified sites
64613	0	2	1	1	208	4325	Malignant neoplasm of liver and intrahepatic bile ducts
64614	0	1	2	3	480	3094	Malignant neoplasm of bone and articular cartilage of limbs
64641	1	2	2	1	280	2000	Malignant neoplasm of brain
64651	0	1	2	1	0	1500	Malignant neoplasm of adrenal gland
64679	0	1	2	4	83	1776	Malignant neoplasm of bone and articular cartilage of other and unspecified sites
64680	1	2	1	1	480	0	Malignant neoplasm of peripheral nerves and autonomic nervous system
64694	0	1	1	1	360	0	Malignant neoplasm of adrenal gland
64695	0	1	2	3	480	0	Malignant neoplasm of bone and articular cartilage of limbs
64715	0	1	1	3	480	0	Malignant neoplasm of bone and articular cartilage of limbs
64716	1	1	1	1	0	4600	Malignant neoplasm of eye and adnexa
64729	0	2	2	3	440	0	Malignant neoplasm of nasopharynx
64746	0	2	1	1	0	3600	Malignant neoplasm of eye and adnexa
64761	0	2	1	1	0	3200	Malignant neoplasm of eye and adnexa
64776	1	1	1	1	0	3000	Malignant neoplasm of brain
64791	0	1	1	4	565	0	Malignant neoplasm of bone and articular cartilage of limbs
64822	0	2	1	1	126	6178	Malignant neoplasm of brain
64850	0	1	0	3	480	0
64917	0	1	1	1	400	2500	Malignant neoplasm of liver and intrahepatic bile ducts
64980	0	1	0	3	480	0	Malignant neoplasm of bone and articular cartilage of limbs
65054	0	1	1	1	480	0	Malignant neoplasm of bone and articular cartilage of limbs
65084	0	2	1	1	480	0	Malignant neoplasm of adrenal gland
65089	0	1	0	2	442	0	Malignant neoplasm of bone and articular cartilage of limbs
65136	0	1	1	2	400	0	Malignant neoplasm of adrenal gland
65148	0	1	1	3	600	0	Malignant neoplasm of bone and articular cartilage of limbs
65154	0	2	2	2	600	0	Malignant neoplasm of bone and articular cartilage of limbs
65159	0	2	1	1	0	3400	Malignant neoplasm of kidney, except renal pelvis
65162	0	2	0	2	165	3850	Malignant neoplasm of brain
65189	1	1	1	3	280	1200	Malignant neoplasm of brain
65225	0	2	1	3	360	0	Malignant neoplasm of bone and articular cartilage of limbs
65231	1	1	1	3	280	1600	Malignant neoplasm of brain
65244	0	2	1	1	324	0	Malignant neoplasm of liver and intrahepatic bile ducts
65261	0	1	1	1	264	1699	Malignant neoplasm of liver and intrahepatic bile ducts
65264	1	1	2	2	280	0	Malignant neoplasm of brain
65276	0	2	1	1	300	0
65303	0	1	0	2	480	0	Malignant neoplasm of bone and articular cartilage of limbs
65329	1	1	0	1	0	1500	Malignant neoplasm of other connective and soft tissue
65343	0	2	2	3	240	0
65349	0	2	2	1	300	0	Malignant neoplasm of brain
65360	0	1	0	4	360	0	Malignant neoplasm of bone and articular cartilage of limbs
65369	0	1	0	4	400	0	Malignant neoplasm of testis
65392	0	1	1	4	400	0	Malignant neoplasm of heart, mediastinum and pleura
65398	0	2	2	4	240	0	Malignant neoplasm of bone and articular cartilage of limbs
65419	0	2	1	4	400	0
65425	0	1	0	1	0	4800	Malignant neoplasm of kidney, except renal pelvis
65462	0	2	1	2	240	0
65463	0	2	2	2	360	0	Malignant neoplasm of bone and articular cartilage of limbs
65469	1	1	1	1	0	1800	Malignant neoplasm of brain
65470	0	1	1	1	0	400	Malignant neoplasm of retroperitoneum and peritoneum
65483	0	1	1	3	480	1200	Malignant neoplasm of bone and articular cartilage of limbs
65485	1	2	1	3	400	0	Malignant neoplasm of other endocrine glands and related structures
65497	1	2	1	2	122	564	Malignant neoplasm of brain
65498	0	2	0	1	320	1500	Malignant neoplasm of adrenal gland
65515	1	2	1	3	240	0
65520	0	1	2	2	225	0	Malignant neoplasm of brain
65527	1	1	2	2	0	800	Malignant neoplasm of brain
65531	1	1	1	3	0	1200	Malignant neoplasm of brain
65535	0	1	0	1	0	1200	Malignant neoplasm of other and ill-defined sites
65562	0	1	1	2	480	0	Malignant neoplasm of bone and articular cartilage of limbs
65565	0	1	2	1	480	1200	Malignant neoplasm of adrenal gland
65572	1	1	1	1	0	4121	Malignant neoplasm of brain
65578	0	1	1	4	480	300	Malignant neoplasm of bone and articular cartilage of limbs
65583	1	2	0	4	0	8800	Malignant neoplasm of spinal cord, cranial nerves and other parts of central nervous system
65584	0	1	2	2	334	565	Malignant neoplasm of bone and articular cartilage of limbs
65586	1	1	2	3	227	1174	Malignant neoplasm of spinal cord, cranial nerves and other parts of central nervous system
65590	0	2	0	3	480	0	Malignant neoplasm of bone and articular cartilage of limbs
65591	0	1	1	2	0	1223	Malignant neoplasm of other connective and soft tissue
65607	1	1	2	2	350	2300	Malignant neoplasm of brain
65617	0	1	1	3	480	0	Malignant neoplasm of bone and articular cartilage of limbs
65628	0	1	0	4	480	0	Malignant neoplasm of bone and articular cartilage of limbs
65630	0	2	0	2	0	1112
65632	0	1	1	1	300	0	Malignant neoplasm of brain
65640	1	1	2	2	560	0	Malignant neoplasm of brain
65641	0	1	0	4	480	0	Malignant neoplasm of bone and articular cartilage of limbs
65647	0	1	1	3	480	0	Malignant neoplasm of bone and articular cartilage of limbs
65648	0	1	2	2	360	0	Malignant neoplasm of bone and articular cartilage of limbs
65675	0	1	1	4	480	2700	Malignant neoplasm of bone and articular cartilage of limbs
65676	1	2	0	2	0	1200	Malignant neoplasm of other endocrine glands and related structures
65685	0	1	0	1	0	9595	Malignant neoplasm of spinal cord, cranial nerves and other parts of central nervous system
65692	0	1	1	3	480	0	Malignant neoplasm of bone and articular cartilage of limbs
65706	0	1	1	1	0	1500	Malignant neoplasm of peripheral nerves and autonomic nervous system
65708	0	2	1	1	0	8044	Malignant neoplasm of brain
65722	0	1	2	3	630	0	Malignant neoplasm of bone and articular cartilage of limbs
65755	0	2	2	2	360	120	Malignant neoplasm of bone and articular cartilage of limbs
65761	0	1	0	4	240	0	Malignant neoplasm of bone and articular cartilage of limbs
65796	0	2	0	3	480	0	Malignant neoplasm of bone and articular cartilage of limbs
65819	1	1	1	1	321	4506	Malignant neoplasm of brain
65829	1	1	2	1	140	2400	Malignant neoplasm of brain
65834	0	1	0	1	180	6093	Malignant neoplasm of brain
65850	0	2	1	2	600	0	Malignant neoplasm of bone and articular cartilage of limbs
65866	0	1	1	2	0	9900	Malignant neoplasm of brain
66508	0	1	0	3	1100	6600	Malignant neoplasm of spinal cord, cranial nerves and other parts of central nervous system
66676	1	2	2	2	630	0	Malignant neoplasm of brain
66713	0	1	1	2	480	0	Malignant neoplasm of bone and articular cartilage of limbs
66775	1	2	1	1	450	0	Malignant neoplasm of brain
67071	1	2	1	2	390	0	Malignant neoplasm of brain
67137	0	1	1	1	320	1500	Malignant neoplasm of adrenal gland
67346	0	1	1	1	0	1000	Malignant neoplasm, without specification of site
67371	0	1	0	3	480	0	Malignant neoplasm of bone and articular cartilage of limbs
67483	0	1	2	2	480	0	Malignant neoplasm of bone and articular cartilage of limbs
67641	0	1	1	1	180	0	Malignant neoplasm of other and ill-defined sites
67651	0	1	1	1	808	0	Malignant neoplasm of liver and intrahepatic bile ducts
67934	0	2	2	2	360	0	Malignant neoplasm of bone and articular cartilage of limbs
67966	1	2	1	2	0	3000	Malignant neoplasm of brain
68195	0	2	1	1	500	0	Malignant neoplasm of retroperitoneum and peritoneum
68304	0	1	1	3	360	4946	Malignant neoplasm of bone and articular cartilage of limbs
68328	0	1	1	3	480	0
68330	1	1	1	3	274	0	Malignant neoplasm of brain
68333	0	2	1	2	0	4950	Malignant neoplasm of spinal cord, cranial nerves and other parts of central nervous system
68479	0	2	1	1	480	0	Malignant neoplasm of peripheral nerves and autonomic nervous system
68496	1	1	1	4	480	2100	Malignant neoplasm of bone and articular cartilage of limbs
68653	0	1	1	4	120	0	Malignant neoplasm of bone and articular cartilage of limbs
68810	0	2	1	3	480	0	Malignant neoplasm of bone and articular cartilage of limbs
68870	1	1	1	2	0	10450	Malignant neoplasm of spinal cord, cranial nerves and other parts of central nervous system
69028	0	2	1	1	268	0	Malignant neoplasm of peripheral nerves and autonomic nervous system
69261	0	1	2	4	480	0	Malignant neoplasm of bone and articular cartilage of limbs
69373	0	1	1	4	480	0	Malignant neoplasm of bone and articular cartilage of limbs
69411	0	1	1	1	454	0	Malignant neoplasm of liver and intrahepatic bile ducts
69556	0	1	1	4	480	0	Malignant neoplasm of bone and articular cartilage of other and unspecified sites
69888	0	2	1	2	400	0	Malignant neoplasm of ovary
69982	0	2	0	3	480	0
69991	0	2	0	3	240	1500
70020	1	1	2	1	210	800	Malignant neoplasm of brain
70054	0	2	1	1	320	0	Malignant neoplasm of peripheral nerves and autonomic nervous system
70079	0	1	1	2	153	4804	Malignant neoplasm of brain
70107	1	1	2	2	270	0	Malignant neoplasm of brain
70130	1	2	0	4	280	1155
70134	0	1	1	1	222	1086	Malignant neoplasm of adrenal gland
70143	0	2	0	1	400	0	Malignant neoplasm of other and ill-defined sites
70174	0	2	0	1	390	6050	Malignant neoplasm of spinal cord, cranial nerves and other parts of central nervous system
70183	0	1	1	3	400	1200	Malignant neoplasm of testis
70242	0	1	1	3	280	0	Malignant neoplasm of brain
70246	0	1	0	1	0	3282	Malignant neoplasm of kidney, except renal pelvis
70294	0	2	1	1	500	0	Malignant neoplasm of nasopharynx
70322	0	1	0	3	480	0	Malignant neoplasm of bone and articular cartilage of limbs
70326	0	2	1	1	320	0	Malignant neoplasm of other and ill-defined sites in the respiratory system and intrathoracic organs
70397	0	1	1	2	480	0	Malignant neoplasm of bone and articular cartilage of limbs
70418	0	1	1	1	336	1000	Malignant neoplasm of liver and intrahepatic bile ducts
70485	1	1	2	4	400	0	Malignant neoplasm of brain
70594	0	1	0	2	480	0	Malignant neoplasm of bone and articular cartilage of limbs
70619	1	2	1	3	380	0	Malignant neoplasm of brain
70635	0	1	2	3	480	0	Malignant neoplasm of bone and articular cartilage of limbs
70651	0	2	1	1	0	1500	Malignant neoplasm of ovary
70654	0	1	0	4	480	0	Malignant neoplasm of bone and articular cartilage of limbs
70717	1	1	1	3	544	0	Malignant neoplasm of brain
70722	0	1	1	2	480	0	Malignant neoplasm of bone and articular cartilage of limbs
70762	1	1	0	2	280	2800	Malignant neoplasm of brain
70773	0	2	1	4	480	0	Malignant neoplasm of bone and articular cartilage of limbs
70830	0	2	2	3	272	0	Malignant neoplasm of brain
70869	1	1	2	1	0	13000	Malignant neoplasm of brain
70896	0	1	1	1	320	1500	Malignant neoplasm of adrenal gland
70908	0	2	0	3	240	0	Malignant neoplasm of cervix uteri
70911	1	2	1	2	0	3200	Malignant neoplasm of brain
70914	0	2	1	1	340	2000	Malignant neoplasm of liver and intrahepatic bile ducts
70921	1	1	2	3	296	0	Malignant neoplasm of brain
70932	1	1	2	4	125	1404	Malignant neoplasm of brain
70945	1	1	1	3	300	500	Malignant neoplasm, without specification of site
70962	0	1	2	3	480	0
70963	0	1	2	2	480	0	Malignant neoplasm of other connective and soft tissue
70964	0	2	0	1	720	2700	Malignant neoplasm of bone and articular cartilage of limbs
70969	0	1	1	4	480	0	Malignant neoplasm of bone and articular cartilage of limbs
70990	0	2	1	3	480	2700	Malignant neoplasm of bone and articular cartilage of limbs
71000	0	2	2	3	360	0	Malignant neoplasm of bone and articular cartilage of limbs
71007	1	2	2	4	560	0	Malignant neoplasm of brain
71008	0	1	0	3	360	0	Malignant neoplasm of bone and articular cartilage of limbs
71029	0	2	0	3	400	0	Malignant neoplasm of ovary
71032	0	2	0	1	0	9900	Malignant neoplasm of spinal cord, cranial nerves and other parts of central nervous system
71033	0	2	1	1	0	3600	Malignant neoplasm of kidney, except renal pelvis
71054	1	1	2	2	350	400
71075	1	1	1	1	544	0	Malignant neoplasm of brain
71079	0	2	2	1	400	3015	Malignant neoplasm of adrenal gland
71083	0	2	2	1	480	1200
71091	0	2	1	1	640	0	Malignant neoplasm of liver and intrahepatic bile ducts
71123	0	1	0	3	480	0	Malignant neoplasm of bone and articular cartilage of limbs
71126	1	1	2	1	566	2000	Malignant neoplasm of brain
71143	0	2	0	3	396	0	Malignant neoplasm of ovary
71249	1	1	1	2	280	400	Malignant neoplasm of brain
71370	0	2	0	3	200	0	Malignant neoplasm of ovary
71392	0	1	0	4	480	0	Malignant neoplasm of bone and articular cartilage of other and unspecified sites
71405	0	2	1	1	416	0	Malignant neoplasm of peripheral nerves and autonomic nervous system
71431	0	1	1	4	200	0	Malignant neoplasm of other connective and soft tissue
71445	0	2	1	1	400	2250	Malignant neoplasm of nasal cavity and middle ear
71456	0	1	1	3	540	0
71459	1	1	0	3	0	2640	Malignant neoplasm of brain
71529	0	2	0	4	480	0	Malignant neoplasm of bone and articular cartilage of limbs
71557	0	1	1	1	480	1500	Malignant neoplasm of kidney, except renal pelvis
71586	1	1	1	2	350	1200	Malignant neoplasm of brain
71593	1	1	2	1	210	2600
71602	0	2	0	3	233	0
71603	1	2	0	2	400	0	Malignant neoplasm of brain
71624	0	1	0	1	0	9195	Malignant neoplasm of spinal cord, cranial nerves and other parts of central nervous system
71638	1	2	0	1	247	4000
71650	0	1	2	1	480	0	Malignant neoplasm of peripheral nerves and autonomic nervous system
71651	0	1	0	2	240	5500	Malignant neoplasm of spinal cord, cranial nerves and other parts of central nervous system
71658	0	2	1	1	0	13750
71670	0	2	1	1	480	0	Malignant neoplasm of liver and intrahepatic bile ducts
71683	0	2	0	4	0	1200	Malignant neoplasm of spinal cord, cranial nerves and other parts of central nervous system
71688	0	1	1	4	400	0	Malignant neoplasm of testis
71705	0	1	1	1	480	0	Malignant neoplasm of liver and intrahepatic bile ducts
71712	1	1	2	2	302	331	Malignant neoplasm of brain
71717	0	2	0	1	0	3000	Malignant neoplasm of brain
71719	0	1	0	2	0	1033	Malignant neoplasm of other connective and soft tissue
71722	0	1	1	3	480	0	Malignant neoplasm of bone and articular cartilage of limbs
71723	0	1	1	3	480	0	Malignant neoplasm of bone and articular cartilage of limbs
71737	0	1	0	4	386	0
71738	0	1	2	3	363	0	Malignant neoplasm of bone and articular cartilage of limbs
71739	0	1	0	4	360	0
71745	0	1	2	1	480	1500	Malignant neoplasm of peripheral nerves and autonomic nervous system
71758	1	2	1	2	280	1600	Malignant neoplasm of brain
71762	0	1	1	1	400	0	Malignant neoplasm of liver and intrahepatic bile ducts
71763	1	1	2	1	130	2029	Malignant neoplasm of brain
71767	0	1	0	3	480	0	Malignant neoplasm of bone and articular cartilage of other and unspecified sites
71771	1	1	1	4	0	605	Malignant neoplasm of bone and articular cartilage of other and unspecified sites
71791	0	1	2	3	480	0	Malignant neoplasm of bone and articular cartilage of limbs
71796	1	1	1	1	0	3600	Malignant neoplasm of eye and adnexa
71813	0	2	2	1	447	777
71838	1	1	0	4	0	1200
71844	1	1	1	2	560	1800	Malignant neoplasm of brain
71851	0	1	1	2	202	0	Malignant neoplasm of bone and articular cartilage of limbs
71856	0	1	2	3	0	4641	Malignant neoplasm of bone and articular cartilage of limbs
71903	0	2	1	1	0	1800	Malignant neoplasm of other and ill-defined sites
71908	0	2	0	2	480	0	Malignant neoplasm of bone and articular cartilage of limbs
71915	0	2	1	1	600	0	Malignant neoplasm of other connective and soft tissue
71986	0	1	1	2	600	0	Malignant neoplasm of ovary
72058	0	1	0	3	0	8800	Malignant neoplasm of brain
72093	1	2	1	2	560	600	Malignant neoplasm of brain
72098	0	1	1	1	300	400	Malignant neoplasm of other endocrine glands and related structures
72109	0	1	0	4	480	0	Malignant neoplasm of bone and articular cartilage of limbs
72126	1	1	1	1	308	0	Malignant neoplasm of brain
72129	0	1	1	2	480	0	Malignant neoplasm of bone and articular cartilage of limbs
72135	0	1	1	1	0	1690	Malignant neoplasm of adrenal gland
72174	0	2	2	3	476	3600	Malignant neoplasm of bone and articular cartilage of limbs
72178	0	1	0	2	790	3300	Malignant neoplasm of brain
72213	0	1	2	2	577	1838	Malignant neoplasm of liver and intrahepatic bile ducts
72250	0	2	2	3	480	3600	Malignant neoplasm of bone and articular cartilage of limbs
72301	0	2	2	3	480	0	Malignant neoplasm of bone and articular cartilage of limbs
72306	0	2	1	1	100	2630	Malignant neoplasm of other connective and soft tissue
72309	0	2	1	2	480	0	Malignant neoplasm of bone and articular cartilage of limbs
72352	0	1	1	1	640	0	Malignant neoplasm of peripheral nerves and autonomic nervous system
72469	0	1	2	2	320	1500	Malignant neoplasm of other endocrine glands and related structures
72472	0	2	1	3	480	0	Malignant neoplasm of bone and articular cartilage of other and unspecified sites
72495	0	2	1	3	240	0	Malignant neoplasm of bone and articular cartilage of limbs
72530	0	1	0	4	480	0	Malignant neoplasm of bone and articular cartilage of limbs
72567	1	1	2	3	600	1200	Malignant neoplasm of bone and articular cartilage of other and unspecified sites
72604	0	1	1	1	0	1800	Malignant neoplasm of brain
72607	0	2	1	3	400	0	Malignant neoplasm of ovary
72634	0	2	1	3	360	0	Malignant neoplasm of bone and articular cartilage of limbs
72661	0	1	1	4	480	0	Malignant neoplasm of bone and articular cartilage of limbs
72724	0	2	1	3	480	0	Malignant neoplasm of bone and articular cartilage of other and unspecified sites
72733	0	2	1	1	600	0	Malignant neoplasm of other connective and soft tissue
72743	0	2	1	1	180	0	Malignant neoplasm of bone and articular cartilage of limbs
72771	0	2	0	1	320	1500	Malignant neoplasm of adrenal gland
72847	0	2	1	1	0	9350	Malignant neoplasm of spinal cord, cranial nerves and other parts of central nervous system
72867	0	1	1	3	480	0	Malignant neoplasm of bone and articular cartilage of limbs
72872	1	2	1	2	0	1200	Malignant neoplasm of brain
72882	0	1	1	2	480	0	Malignant neoplasm of bone and articular cartilage of limbs
72915	0	1	1	1	400	2500	Malignant neoplasm of liver and intrahepatic bile ducts
73078	0	2	1	1	480	0	Malignant neoplasm of heart, mediastinum and pleura
73085	1	1	1	3	270	0	Malignant neoplasm of brain
73098	0	2	2	3	480	0	Malignant neoplasm of other and ill-defined sites
73141	0	2	2	2	480	0
73156	0	1	1	2	600	0	Malignant neoplasm of bone and articular cartilage of other and unspecified sites
73191	0	2	1	2	480	0	Malignant neoplasm of bone and articular cartilage of limbs
73290	0	1	1	1	0	600	Malignant neoplasm of adrenal gland
73294	0	1	1	2	480	0	Malignant neoplasm of bone and articular cartilage of other and unspecified sites
73448	0	2	1	3	120	0
73480	0	1	2	2	400	1700	Malignant neoplasm of adrenal gland
73522	0	1	1	3	120	7150	Malignant neoplasm of brain
73577	0	2	1	2	480	0	Malignant neoplasm of bone and articular cartilage of limbs
73592	0	1	2	1	480	2400	Malignant neoplasm of liver and intrahepatic bile ducts
73607	0	2	1	3	480	0	Malignant neoplasm of bone and articular cartilage of limbs
73614	0	1	2	2	480	1200	Malignant neoplasm of bone and articular cartilage of limbs
73619	0	1	1	2	360	0	Malignant neoplasm of other and ill-defined sites
73628	0	1	2	1	480	1300	Malignant neoplasm of adrenal gland
73639	0	1	0	4	480	0	Malignant neoplasm of bone and articular cartilage of limbs
73643	0	2	2	1	480	1500	Malignant neoplasm of peripheral nerves and autonomic nervous system
73673	0	1	1	1	0	9350	Malignant neoplasm of brain
73695	0	1	1	3	120	2100
73696	0	2	1	1	358	0	Malignant neoplasm of peripheral nerves and autonomic nervous system
73752	1	2	2	2	351	393	Malignant neoplasm of brain
73759	1	1	0	2	0	2500	Malignant neoplasm of other connective and soft tissue
73772	0	1	2	2	562	6545	Malignant neoplasm of bone and articular cartilage of other and unspecified sites
73785	0	2	1	3	480	0	Malignant neoplasm of bone and articular cartilage of limbs
73806	0	1	0	3	480	0	Malignant neoplasm of bone and articular cartilage of limbs
73811	1	1	1	3	0	1600	Malignant neoplasm of brain
73830	0	1	2	4	360	600	Malignant neoplasm of bone and articular cartilage of limbs
73832	1	1	0	3	0	1200	Malignant neoplasm of spinal cord, cranial nerves and other parts of central nervous system
73840	0	1	0	3	444	1600	Malignant neoplasm of brain
73845	1	1	0	3	400	0
73849	0	1	2	4	480	1200	Malignant neoplasm of bone and articular cartilage of limbs
73854	0	2	1	1	268	0	Malignant neoplasm of vagina
73860	0	2	0	3	400	0
73871	0	1	1	1	480	0
73872	1	2	1	4	480	0	Malignant neoplasm of bone and articular cartilage of limbs
73874	0	1	0	3	480	0	Malignant neoplasm of bone and articular cartilage of limbs
73878	0	1	1	1	0	3200	Malignant neoplasm of other connective and soft tissue
73894	0	1	2	3	0	2491	Malignant neoplasm of bone and articular cartilage of limbs
73938	1	2	2	3	560	0	Malignant neoplasm of ovary
74012	0	2	1	3	480	0	Malignant neoplasm of bone and articular cartilage of limbs
74095	0	1	1	1	0	4800	Malignant neoplasm of kidney, except renal pelvis
74157	0	2	1	1	272	0	Malignant neoplasm of other connective and soft tissue
74219	0	1	0	1	0	3500	Malignant neoplasm of liver and intrahepatic bile ducts
74220	0	1	1	3	120	0
74223	1	1	2	2	210	3400
74270	0	2	1	1	480	0
74325	0	2	1	1	320	1500	Malignant neoplasm of adrenal gland
74357	0	2	0	3	480	0	Malignant neoplasm of bone and articular cartilage of limbs
74377	0	2	2	3	240	0	Malignant neoplasm of bone and articular cartilage of limbs
74378	0	2	1	3	950	0	Malignant neoplasm of ovary
74402	0	1	1	1	0	1700	Malignant neoplasm of brain
74444	0	2	1	3	360	450	Malignant neoplasm of bone and articular cartilage of limbs
74468	0	1	0	4	0	1500	Malignant neoplasm of other and ill-defined sites
74474	0	1	1	3	526	2776	Malignant neoplasm of liver and intrahepatic bile ducts
74477	1	2	1	3	0	1225	Malignant neoplasm of brain
74513	0	1	1	4	480	2400	Malignant neoplasm of bone and articular cartilage of limbs
74539	0	1	1	1	100	1600	Malignant neoplasm of liver and intrahepatic bile ducts
74545	1	2	1	1	0	1500	Malignant neoplasm of other connective and soft tissue
74549	0	2	1	3	408	0	Malignant neoplasm of bone and articular cartilage of limbs
74559	0	1	1	1	216	1400	Malignant neoplasm of brain
74596	0	2	1	1	0	2184	Malignant neoplasm of eye and adnexa
74640	0	1	1	3	240	1850	Malignant neoplasm of bone and articular cartilage of limbs
74658	0	1	1	1	400	0	Malignant neoplasm of other and ill-defined sites
74675	0	2	0	4	500	0	Malignant neoplasm of other and unspecified female genital organs
74682	0	2	1	3	0	3000	Malignant neoplasm of ovary
74691	0	1	1	1	245	1168	Malignant neoplasm of adrenal gland
74711	0	2	0	4	200	0	Malignant neoplasm of ovary
74735	0	1	0	2	270	0
74745	0	1	1	3	480	0	Malignant neoplasm of bone and articular cartilage of other and unspecified sites
74748	0	2	0	2	120	7153	Malignant neoplasm of spinal cord, cranial nerves and other parts of central nervous system
74790	0	1	0	1	0	1500	Malignant neoplasm of other and ill-defined sites
74807	0	1	0	4	240	3000	Malignant neoplasm of bone and articular cartilage of other and unspecified sites
74848	0	2	0	3	0	8250	Malignant neoplasm of spinal cord, cranial nerves and other parts of central nervous system
74925	0	1	1	1	400	1900	Malignant neoplasm of other and ill-defined sites
74954	0	1	0	1	64	8250	Malignant neoplasm of spinal cord, cranial nerves and other parts of central nervous system
74955	1	1	0	2	0	1200	Malignant neoplasm of brain
74956	0	1	1	3	120	0	Malignant neoplasm of bone and articular cartilage of limbs
74970	0	1	0	4	480	0	Malignant neoplasm of bone and articular cartilage of limbs
74973	0	1	1	1	194	0	Malignant neoplasm of peripheral nerves and autonomic nervous system
74974	0	1	1	4	400	0	Malignant neoplasm of testis
74976	0	2	1	1	570	1149	Malignant neoplasm of liver and intrahepatic bile ducts
74983	0	1	1	1	345	0	Malignant neoplasm of liver and intrahepatic bile ducts
74995	0	1	0	1	0	9900	Malignant neoplasm of spinal cord, cranial nerves and other parts of central nervous system
75000	0	2	1	3	240	0	Malignant neoplasm of bone and articular cartilage of limbs
75001	1	2	1	2	187	0	Malignant neoplasm of brain
75002	0	2	1	1	480	0	Malignant neoplasm of liver and intrahepatic bile ducts
75006	0	2	1	1	480	0	Malignant neoplasm of adrenal gland
75023	1	2	0	3	229	0	Malignant neoplasm of brain
75028	0	2	1	1	0	7150	Malignant neoplasm of brain
75040	0	2	2	1	480	0	Malignant neoplasm, without specification of site
75058	0	2	1	1	245	0	Malignant neoplasm of peripheral nerves and autonomic nervous system
75076	0	1	2	4	480	0	Malignant neoplasm of bone and articular cartilage of limbs
75099	1	1	2	4	210	1600	Malignant neoplasm of brain
75107	0	2	1	1	0	2056	Malignant neoplasm of other connective and soft tissue
75119	1	1	2	3	100	1600	Malignant neoplasm of nasopharynx
75121	1	2	0	3	480	2850	Malignant neoplasm of bone and articular cartilage of limbs
75122	0	1	0	4	480	2550	Malignant neoplasm of bone and articular cartilage of limbs
75126	0	2	0	2	0	7003	Malignant neoplasm of brain
75128	1	1	1	4	436	0	Malignant neoplasm of nasopharynx
75135	0	2	0	4	480	0	Malignant neoplasm of bone and articular cartilage of limbs
75136	0	2	1	3	480	0	Malignant neoplasm of bone and articular cartilage of limbs
75138	1	1	1	3	0	1200	Malignant neoplasm of brain
75140	0	1	1	2	480	1500	Malignant neoplasm of adrenal gland
75143	0	1	0	3	0	800	Diffuse large B-cell lymphoma
75148	0	1	1	1	346	0	Malignant neoplasm of adrenal gland
75153	0	1	1	1	320	400	Malignant neoplasm of adrenal gland
75159	0	2	1	1	0	1760	Malignant neoplasm of adrenal gland
75177	0	2	1	1	0	1584	Malignant neoplasm of adrenal gland
75178	0	1	0	2	0	9350	Malignant neoplasm of spinal cord, cranial nerves and other parts of central nervous system
75182	0	1	1	1	158	253	Malignant neoplasm, without specification of site
75193	1	1	0	1	0	1200	Malignant neoplasm of brain
75215	1	1	1	2	234	0	Malignant neoplasm of brain
75235	0	2	2	3	0	3400	Malignant neoplasm, without specification of site
75236	1	1	1	3	350	1200	Malignant neoplasm of brain
75237	0	1	1	2	480	0	Malignant neoplasm of bone and articular cartilage of limbs
75238	1	1	1	1	453	362	Malignant neoplasm of adrenal gland
75242	0	1	1	2	320	2766	Malignant neoplasm of adrenal gland
75268	1	1	1	1	0	2600	Malignant neoplasm of brain
75269	0	2	2	3	487	0	Malignant neoplasm of bone and articular cartilage of limbs
75273	0	1	1	4	360	0	Malignant neoplasm of bone and articular cartilage of limbs
75276	0	2	2	1	640	1200	Malignant neoplasm of peripheral nerves and autonomic nervous system
75295	0	2	1	2	400	0	Malignant neoplasm of brain
75298	0	1	2	2	480	0	Malignant neoplasm of bone and articular cartilage of limbs
75340	1	1	2	3	280	1600	Malignant neoplasm of brain
75352	1	1	0	4	400	0	Malignant neoplasm of brain
75355	1	1	2	2	300	0	Malignant neoplasm of brain
75380	0	2	1	4	360	0
75381	0	1	1	2	600	0	Malignant neoplasm of bone and articular cartilage of other and unspecified sites
75388	0	1	1	1	480	0	Malignant neoplasm of liver and intrahepatic bile ducts
75400	1	1	1	2	560	0	Malignant neoplasm of brain
75414	1	1	1	3	370	810	Malignant neoplasm of brain
75452	0	2	1	1	120	3300	Malignant neoplasm of brain
75465	0	1	1	1	480	1500	Malignant neoplasm of adrenal gland
75520	0	1	2	2	0	1800	Malignant neoplasm of stomach
75592	0	2	1	1	592	2500	Malignant neoplasm of brain
75618	0	1	1	1	400	0	Malignant neoplasm of other and ill-defined sites
75627	0	2	1	1	0	2600	Malignant neoplasm of brain
75680	0	2	1	1	360	0	Malignant neoplasm of liver and intrahepatic bile ducts
75720	1	1	1	3	400	1200	Malignant neoplasm of other endocrine glands and related structures
75723	0	1	0	4	720	0	Malignant neoplasm of bone and articular cartilage of limbs
75730	1	1	1	1	0	3000	Malignant neoplasm of brain
75733	0	1	1	4	480	0	Malignant neoplasm of bone and articular cartilage of limbs
75750	0	2	2	3	360	1800	Malignant neoplasm of bone and articular cartilage of limbs
75774	1	1	1	4	400	0	Malignant neoplasm of brain
75780	0	2	1	3	480	1500	Malignant neoplasm of adrenal gland
75783	0	1	0	1	480	0	Malignant neoplasm of adrenal gland
75784	0	2	1	2	480	0	Malignant neoplasm of bone and articular cartilage of limbs
75787	1	1	0	4	450	0	Malignant neoplasm of brain
75806	0	2	1	3	360	0	Malignant neoplasm of bone and articular cartilage of other and unspecified sites
75807	0	1	2	1	480	1500	Malignant neoplasm of adrenal gland
75825	0	2	1	4	480	0	Malignant neoplasm of bone and articular cartilage of limbs
75837	0	1	1	1	325	0	Malignant neoplasm of peripheral nerves and autonomic nervous system
75842	0	2	1	1	643	564	Malignant neoplasm of peripheral nerves and autonomic nervous system
75854	0	1	0	3	240	0	Malignant neoplasm of bone and articular cartilage of limbs
75885	0	1	1	2	0	2400	Malignant neoplasm of kidney, except renal pelvis
75886	0	1	0	2	0	2100	Malignant neoplasm of kidney, except renal pelvis
75890	0	1	1	1	400	0	Malignant neoplasm of testis
75921	0	1	1	4	480	0	Malignant neoplasm of bone and articular cartilage of limbs
75929	1	1	1	4	413	0	Malignant neoplasm of brain
75937	0	1	2	3	440	1200	Malignant neoplasm of bone and articular cartilage of other and unspecified sites
75939	0	2	0	2	0	4800	Malignant neoplasm of kidney, except renal pelvis
75981	0	1	0	3	200	0	Malignant neoplasm of testis
76005	0	2	0	2	0	1500	Malignant neoplasm of ovary
76039	0	1	1	3	480	0	Malignant neoplasm of bone and articular cartilage of limbs
76041	0	1	1	4	480	0	Malignant neoplasm of bone and articular cartilage of limbs
76111	0	2	1	3	360	600	Malignant neoplasm of bone and articular cartilage of limbs
76141	0	1	1	1	320	0
76178	1	1	2	1	210	2000	Malignant neoplasm of brain
76207	0	1	1	4	480	0	Malignant neoplasm of bone and articular cartilage of limbs
76220	0	2	1	3	400	0	Malignant neoplasm of ovary
76223	0	2	2	4	480	0	Malignant neoplasm of bone and articular cartilage of limbs
76246	0	2	2	1	640	1500	Malignant neoplasm of adrenal gland
76251	0	1	2	3	360	450	Malignant neoplasm of bone and articular cartilage of limbs
76262	0	2	1	1	157	0	Malignant neoplasm of adrenal gland
76265	0	1	1	3	600	0	Malignant neoplasm of bone and articular cartilage of limbs
76268	0	2	1	2	0	2350	Malignant neoplasm of bone and articular cartilage of limbs
76273	0	1	1	1	400	0	Malignant neoplasm of liver and intrahepatic bile ducts
76279	0	2	2	3	400	0	Malignant neoplasm of other and unspecified female genital organs
76310	0	2	0	3	480	0	Malignant neoplasm of bone and articular cartilage of limbs
76327	0	2	0	4	360	0	Malignant neoplasm of bone and articular cartilage of limbs
76328	0	2	1	3	480	0	Malignant neoplasm of bone and articular cartilage of limbs
76411	0	2	0	3	0	3600	Malignant neoplasm of retroperitoneum and peritoneum
76437	0	1	0	2	480	0	Malignant neoplasm of bone and articular cartilage of limbs
76439	1	2	2	2	525	0	Malignant neoplasm of brain
76448	1	1	0	3	0	1200	Malignant neoplasm of brain
76450	1	1	2	3	560	1200	Malignant neoplasm of brain
76459	0	1	1	1	464	3514	Malignant neoplasm of spinal cord, cranial nerves and other parts of central nervous system
76463	1	1	2	3	150	1100	Malignant neoplasm of brain
76499	0	2	0	3	480	0	Malignant neoplasm of bone and articular cartilage of other and unspecified sites
76561	0	2	0	3	480	0	Malignant neoplasm of bone and articular cartilage of limbs
76584	1	1	1	1	240	0	Malignant neoplasm of brain
76587	0	1	0	2	120	7150	Malignant neoplasm of brain
76622	0	1	1	3	480	3000	Malignant neoplasm of bone and articular cartilage of limbs
76641	1	1	1	4	476	0	Malignant neoplasm of brain
76670	1	1	0	2	0	1200	Malignant neoplasm of brain
76676	0	2	2	2	480	1500
76683	1	2	1	1	70	8200	Malignant neoplasm of brain
76697	0	1	2	4	360	0	Malignant neoplasm of bone and articular cartilage of limbs
76701	0	2	0	3	480	0	Malignant neoplasm of bone and articular cartilage of limbs
76827	0	2	1	4	480	0	Malignant neoplasm of bone and articular cartilage of limbs
76849	0	2	2	4	800	0	Malignant neoplasm of adrenal gland
76868	0	1	1	1	400	0	Malignant neoplasm of other and ill-defined sites
76871	0	1	0	4	400	0	Malignant neoplasm of testis
76888	0	1	2	1	400	2500	Malignant neoplasm of adrenal gland
76920	0	1	0	3	520	0	Malignant neoplasm of bone and articular cartilage of limbs
76925	0	1	2	3	360	0	Malignant neoplasm of bone and articular cartilage of limbs
76959	0	1	0	3	480	0	Malignant neoplasm of bone and articular cartilage of limbs
76966	1	1	2	2	270	850	Malignant neoplasm of brain
76977	0	2	0	3	480	0	Malignant neoplasm of bone and articular cartilage of limbs
76983	0	2	0	3	120	0	Malignant neoplasm of bone and articular cartilage of limbs
76996	1	2	1	2	400	1200	Malignant neoplasm of brain
77005	1	2	2	1	210	2400	Malignant neoplasm of brain
77014	0	2	1	1	400	3000	Malignant neoplasm of adrenal gland
77064	0	1	1	4	500	0	Malignant neoplasm of testis
77081	1	1	1	3	0	3000	Malignant neoplasm of other connective and soft tissue
77097	0	1	2	3	420	0
77108	0	1	1	1	0	646	Malignant neoplasm of kidney, except renal pelvis
77130	0	2	1	1	316	0	Malignant neoplasm of retroperitoneum and peritoneum
77142	0	2	1	1	60	7700	Malignant neoplasm of brain
77172	0	2	2	4	480	0	Malignant neoplasm of bone and articular cartilage of limbs
77223	0	1	1	1	200	0	Malignant neoplasm of peripheral nerves and autonomic nervous system
77225	0	1	1	3	480	0
77231	0	2	1	3	480	3600	Malignant neoplasm of bone and articular cartilage of limbs
77262	0	1	0	4	674	0	Malignant neoplasm of testis
77287	0	2	1	3	480	0	Malignant neoplasm of bone and articular cartilage of limbs
77311	0	1	0	3	600	0	Malignant neoplasm of bone and articular cartilage of limbs
77350	0	2	1	1	420	1000	Malignant neoplasm of adrenal gland
77355	0	2	0	4	480	0	Malignant neoplasm of bone and articular cartilage of other and unspecified sites
77367	1	2	1	2	291	0	Malignant neoplasm of brain
77370	0	1	2	3	720	0	Malignant neoplasm of bone and articular cartilage of limbs
77373	1	1	0	2	0	2400	Malignant neoplasm of brain
77377	0	1	1	4	120	0	Malignant neoplasm of bone and articular cartilage of other and unspecified sites
77390	0	2	2	2	480	1200	Malignant neoplasm of bone and articular cartilage of limbs
77391	0	2	1	2	480	0	Malignant neoplasm of bone and articular cartilage of limbs
77397	0	1	0	3	0	3000	Malignant neoplasm of other and unspecified male genital organs
77404	0	2	1	3	480	0	Malignant neoplasm of bone and articular cartilage of limbs
77407	0	1	1	3	360	0	Malignant neoplasm of bone and articular cartilage of limbs
77434	0	2	1	4	480	0	Malignant neoplasm of bone and articular cartilage of limbs
77438	0	2	1	3	360	0	Malignant neoplasm of bone and articular cartilage of limbs
77442	0	1	1	1	0	2800	Malignant neoplasm of adrenal gland
77444	0	1	0	3	480	0	Malignant neoplasm of bone and articular cartilage of limbs
77451	1	1	2	2	420	800	Malignant neoplasm of brain
77553	1	2	2	2	140	2400	Malignant neoplasm of brain
77558	0	1	1	1	480	3429	Malignant neoplasm of bone and articular cartilage of other and unspecified sites
77583	0	1	0	3	500	0	Malignant neoplasm of testis
77617	1	2	0	2	0	3172	Malignant neoplasm of eye and adnexa
77656	0	1	1	1	0	2800	Malignant neoplasm of adrenal gland
77688	0	2	0	1	0	3588	Malignant neoplasm of kidney, except renal pelvis
77692	1	2	1	1	560	1800	Malignant neoplasm of brain
77702	0	2	1	1	337	0	Malignant neoplasm of peripheral nerves and autonomic nervous system
77728	0	1	0	1	474	0	Malignant neoplasm of liver and intrahepatic bile ducts
77758	0	1	2	3	480	0	Malignant neoplasm of bone and articular cartilage of limbs
77764	0	1	0	4	480	0	Malignant neoplasm of bone and articular cartilage of limbs
77831	0	1	1	3	293	4514	Malignant neoplasm of bone and articular cartilage of limbs
77848	0	2	0	2	790	11000	Malignant neoplasm of brain
77869	1	1	1	2	0	1000	Malignant neoplasm of brain
77890	0	2	1	1	543	2100	Malignant neoplasm of adrenal gland
77899	0	2	1	1	0	3600	Malignant neoplasm of eye and adnexa
77901	0	2	1	3	360	0	Malignant neoplasm of bone and articular cartilage of other and unspecified sites
77919	1	2	0	2	0	2600	Malignant neoplasm of brain
77946	0	1	2	2	480	1500	Malignant neoplasm of adrenal gland
78000	0	2	2	3	480	0	Malignant neoplasm of bone and articular cartilage of limbs
78011	0	2	0	1	0	3600	Malignant neoplasm of kidney, except renal pelvis
78041	0	2	2	1	400	2500	Malignant neoplasm of liver and intrahepatic bile ducts
78047	0	2	0	4	400	0	Malignant neoplasm of ovary
78061	0	2	2	3	480	0	Malignant neoplasm of bone and articular cartilage of limbs
78136	1	2	0	1	0	3000	Malignant neoplasm of brain
78141	0	2	1	1	480	1500	Malignant neoplasm of adrenal gland
78186	0	2	0	2	480	0	Malignant neoplasm of bone and articular cartilage of limbs
78226	0	2	1	1	480	0	Malignant neoplasm of liver and intrahepatic bile ducts
78307	0	1	1	1	200	0	Malignant neoplasm of testis
78403	0	1	1	3	280	0	Malignant neoplasm of brain
78472	0	1	1	1	237	1098	Malignant neoplasm of other endocrine glands and related structures
78536	1	2	2	3	280	1200	Malignant neoplasm of brain
78540	0	1	1	4	0	1900	Malignant neoplasm of bone and articular cartilage of other and unspecified sites
78588	0	1	1	3	480	0	Malignant neoplasm of bone and articular cartilage of limbs
78601	1	1	1	1	280	400	Malignant neoplasm of brain
78609	0	2	1	4	476	0	Malignant neoplasm of bone and articular cartilage of limbs
78651	0	2	0	2	0	8064	Malignant neoplasm of brain
78653	0	1	0	1	0	9350	Malignant neoplasm of spinal cord, cranial nerves and other parts of central nervous system
78701	0	1	1	3	480	0	Malignant neoplasm of bone and articular cartilage of limbs
78708	0	1	2	4	360	0	Malignant neoplasm of bone and articular cartilage of limbs
78710	0	2	1	1	480	0	Malignant neoplasm of liver and intrahepatic bile ducts
78712	0	1	0	2	0	7470	Malignant neoplasm of spinal cord, cranial nerves and other parts of central nervous system
78746	0	2	1	2	480	1500
78794	0	1	2	3	480	0	Malignant neoplasm of bone and articular cartilage of limbs
78843	0	1	1	3	480	0	Malignant neoplasm of bone and articular cartilage of other and unspecified sites
78849	0	1	0	2	480	0	Malignant neoplasm of bone and articular cartilage of limbs
78875	1	2	1	1	280	1200	Malignant neoplasm of brain
78890	0	1	1	4	480	0	Malignant neoplasm of bone and articular cartilage of limbs
78937	1	2	2	3	280	0	Malignant neoplasm of brain
78944	0	2	2	3	360	0	Malignant neoplasm of bone and articular cartilage of limbs
78982	0	1	1	2	480	0	Malignant neoplasm of bone and articular cartilage of limbs
79009	0	2	0	2	500	1685	Malignant neoplasm of liver and intrahepatic bile ducts
79094	0	1	2	1	400	2500	Malignant neoplasm of liver and intrahepatic bile ducts
79174	0	2	1	1	343	0	Malignant neoplasm of liver and intrahepatic bile ducts
79188	0	2	1	4	440	0
79192	0	2	1	2	800	1500	Malignant neoplasm of bone and articular cartilage of limbs
79272	1	1	0	3	700	0	Malignant neoplasm of other endocrine glands and related structures
79325	0	2	1	1	370	0	Malignant neoplasm of other connective and soft tissue
79360	0	2	1	3	480	0	Malignant neoplasm of bone and articular cartilage of limbs
79363	0	1	1	1	400	2000
79365	0	1	0	4	480	0	Malignant neoplasm of bone and articular cartilage of other and unspecified sites
79371	0	1	1	2	480	0	Malignant neoplasm of bone and articular cartilage of limbs
79407	1	1	1	3	480	0	Malignant neoplasm of nasopharynx
79417	0	1	1	1	480	0	Malignant neoplasm of adrenal gland
79478	0	1	2	4	480	1200	Malignant neoplasm of bone and articular cartilage of limbs
79514	0	2	0	2	400	0	Malignant neoplasm of other and unspecified female genital organs
79537	1	2	2	4	525	0	Malignant neoplasm of brain
79555	0	1	1	3	717	0	Malignant neoplasm of bone and articular cartilage of limbs
79560	0	2	1	3	480	0	Malignant neoplasm of bone and articular cartilage of limbs
79583	0	2	0	2	400	0	Malignant neoplasm of ovary
79599	1	1	0	3	0	3000	Malignant neoplasm of brain
79648	0	2	1	1	60	3850	Malignant neoplasm of brain
79698	1	2	2	2	544	0	Malignant neoplasm of brain
79732	1	1	1	1	0	1500	Malignant neoplasm of eye and adnexa
79751	0	1	1	4	480	1500
79759	0	1	1	1	0	2220	Malignant neoplasm of peripheral nerves and autonomic nervous system
79805	0	2	1	1	566	1917
79894	0	1	0	4	480	0	Malignant neoplasm of bone and articular cartilage of limbs
79899	0	2	0	3	480	0	Malignant neoplasm of bone and articular cartilage of other and unspecified sites
79914	0	1	2	4	433	1200	Malignant neoplasm of testis
79929	0	2	1	2	480	0	Malignant neoplasm of bone and articular cartilage of limbs
79930	0	1	0	1	30	8250	Malignant neoplasm of brain
79986	0	2	0	1	0	12600	Malignant neoplasm of spinal cord, cranial nerves and other parts of central nervous system
80003	0	2	2	2	480	0	Malignant neoplasm of bone and articular cartilage of limbs
80033	0	1	2	4	450	0
80049	0	2	1	4	480	0	Malignant neoplasm of bone and articular cartilage of limbs
80098	0	1	2	1	0	3360	Malignant neoplasm of eye and adnexa
80115	0	1	0	1	0	6050	Malignant neoplasm of brain
80190	1	2	1	1	160	2750	Malignant neoplasm of brain
80198	0	1	1	4	476	0	Malignant neoplasm of bone and articular cartilage of limbs
80224	1	2	1	2	0	3350	Malignant neoplasm of eye and adnexa
80250	0	2	1	1	0	3204	Malignant neoplasm of kidney, except renal pelvis
80299	0	2	2	2	189	400	Malignant neoplasm of brain
80326	0	2	0	2	80	0	Malignant neoplasm of ovary
80377	1	1	2	1	480	2124	Malignant neoplasm of eye and adnexa
80388	0	1	0	3	300	0	Malignant neoplasm of testis
80412	0	1	1	4	400	0	Malignant neoplasm of testis
80619	0	1	1	3	480	0	Malignant neoplasm of bone and articular cartilage of limbs
80632	0	2	0	3	400	0	Malignant neoplasm of ovary
80638	0	2	2	1	380	2965	Malignant neoplasm of adrenal gland
80653	0	1	2	3	480	0	Malignant neoplasm of bone and articular cartilage of limbs
80657	0	2	1	3	480	3600	Malignant neoplasm of bone and articular cartilage of limbs
80712	1	1	1	1	0	2000	Malignant neoplasm of brain
80713	1	1	1	3	0	1200	Malignant neoplasm of other endocrine glands and related structures
80726	0	2	1	3	480	0	Malignant neoplasm of bone and articular cartilage of limbs
80774	0	2	1	1	266	1500	Malignant neoplasm of adrenal gland
80798	0	1	2	4	480	0	Malignant neoplasm of bone and articular cartilage of limbs
80799	0	1	2	2	450	0	Malignant neoplasm of kidney, except renal pelvis
80805	0	1	2	1	440	1500	Malignant neoplasm of adrenal gland
80807	0	2	0	3	0	3600	Malignant neoplasm of ovary
80843	0	1	1	4	480	0	Malignant neoplasm of bone and articular cartilage of limbs
80844	0	2	0	3	160	0	Malignant neoplasm of bone and articular cartilage of other and unspecified sites
80882	1	2	2	2	210	576	Malignant neoplasm of brain
80883	0	1	0	1	0	9350	Malignant neoplasm of spinal cord, cranial nerves and other parts of central nervous system
80901	0	1	1	2	480	0	Malignant neoplasm of bone and articular cartilage of other and unspecified sites
80932	0	1	0	3	470	0	Malignant neoplasm of bone and articular cartilage of limbs
80938	0	2	1	4	360	0	Malignant neoplasm of bone and articular cartilage of limbs
80950	0	1	2	2	480	0	Malignant neoplasm of bone and articular cartilage of other and unspecified sites
80962	0	2	1	1	0	1200	Malignant neoplasm of eye and adnexa
80970	0	2	2	2	480	1500	Malignant neoplasm of adrenal gland
80982	0	1	2	1	225	2146	Malignant neoplasm of brain
81024	1	2	0	2	270	0	Malignant neoplasm of brain
81090	0	2	0	1	0	2800	Malignant neoplasm of peripheral nerves and autonomic nervous system
81126	0	1	2	2	474	1518	Malignant neoplasm of spinal cord, cranial nerves and other parts of central nervous system
81135	0	1	0	3	200	0	Malignant neoplasm of testis
81174	0	1	1	1	0	1800	Malignant neoplasm of brain
81268	0	1	1	1	153	664	Malignant neoplasm of peripheral nerves and autonomic nervous system
81272	1	1	1	4	400	0	Malignant neoplasm of brain
81352	0	1	1	1	0	702	Malignant neoplasm of other and ill-defined sites
81392	0	1	1	1	480	0	Malignant neoplasm of liver and intrahepatic bile ducts
81410	1	1	2	4	476	0	Malignant neoplasm of brain
81423	1	1	2	3	408	0	Malignant neoplasm of brain
81453	0	2	1	4	480	0	Malignant neoplasm of bone and articular cartilage of limbs
81458	0	1	1	1	90	870	Malignant neoplasm of peripheral nerves and autonomic nervous system
81476	0	1	1	1	200	0	Malignant neoplasm of testis
81483	0	1	2	1	160	3300	Malignant neoplasm of other and ill-defined sites
81488	1	2	2	2	210	2000	Malignant neoplasm of brain
81560	0	2	1	3	360	0	Malignant neoplasm of bone and articular cartilage of limbs
81577	0	1	0	3	480	0	Malignant neoplasm of bone and articular cartilage of limbs
81611	0	2	1	1	0	1100	Malignant neoplasm of brain
81615	0	1	1	4	400	0	Malignant neoplasm of testis
81619	1	2	1	2	0	2000	Malignant neoplasm of brain
81643	0	2	2	3	480	0	Malignant neoplasm of bone and articular cartilage of limbs
81734	0	1	2	2	480	3000	Malignant neoplasm of bone and articular cartilage of limbs
81742	0	2	0	3	480	0	Malignant neoplasm of bone and articular cartilage of limbs
81877	1	1	2	1	392	175	Malignant neoplasm of brain
81895	0	2	1	3	0	9900	Malignant neoplasm of brain
81921	1	1	2	3	544	0	Malignant neoplasm of brain
81923	0	2	2	1	480	0	Malignant neoplasm of adrenal gland
81972	0	2	1	1	480	0	Malignant neoplasm of liver and intrahepatic bile ducts
82018	0	1	0	4	300	0
82021	1	1	2	1	400	2500	Malignant neoplasm of adrenal gland
82046	0	2	1	1	455	0	Malignant neoplasm of brain
82097	1	1	1	2	560	0	Malignant neoplasm of brain
82125	0	1	1	1	320	1500	Malignant neoplasm of adrenal gland
82132	0	1	1	3	0	9350	Malignant neoplasm of brain
82171	1	2	2	2	280	1600	Malignant neoplasm of brain
82172	0	2	1	2	480	0	Malignant neoplasm of bone and articular cartilage of limbs
82189	1	2	1	1	200	1320	Malignant neoplasm of brain
82193	0	2	2	3	408	0	Malignant neoplasm of other and unspecified female genital organs
82213	0	1	1	1	640	1500	Malignant neoplasm of liver and intrahepatic bile ducts
82255	0	1	1	2	480	0	Malignant neoplasm of bone and articular cartilage of other and unspecified sites
