# Supplementary material for: Association of candidate pharmacogenetic markers with platinum-induced ototoxicity: PanCareLIFE dataset
Source: Data Brief. 2020 Aug 24;32:106227. doi: 10.1016/j.dib.2020.106227 (PMC7477761; doi:10.1016/j.dib.2020.106227)
Supplement: Supplementary file 2 [file mmc2.xlsx]

## Sheet: Tabelle1
SAMPLE_ID	ABCC3_rs1051640	OTOS_rs2291767	TPMT_rs12201199	TPMT_rs1142345	TPMT_rs1800460	TPMT_rs1800462	SLC22A2_rs316019	NFE2L2_rs6721961	WFS1_rs62283056	SLC16A5_rs4788863	LRP2_rs2075252	GSTP1_rs1695	SOD2_rs4880	ACYP2_rs1872328_ref_GSA
1814	0	0	0	0	0	0	2	2	0	2	2	0	1	0
1815	0	0	0	0	0	0	2	2	0	2	1	1	2	0
1816	0	0	0	0	0	0	2	2	1	2	2	1	0	0
1817	0	0	0	0	0	0	2	2	0	1	2	0	1	0
1818	1	0	0	0	0	0	2	2	0	0	1	1	0	0
1515	0	0	0	0	0	0	2	2	0	2	2	1	2	0
1819	0	0	0	0	0	0	2	2	1	2	2	1	1	0
2480	1	1	0	0	0	0	2	2	1	2	2	1	0	0
1820	1	0	0	0	0	0	2	2	1	2	2	0	1	0
1821	0	0	0	0	0	0	2	1	0	2	2	2	1	0
1822	1	0	0	0	0	0	2	2	1	1	1	1	1	1
1825	1	0	0	0	0	0	1	2	0	2	2	1	1	0
2280	1	0	0	0	0	0	2	2	1	1	2	0	1	0
1826	0	0	0	0	0	0	2	2	1	2	1	1	0	0
1827	0	0	0	0	0	0	1	1	0	1	1	1	1	0
1828	0	0	0	0	0	0	2	1	1	2	1	1	2	0
1829	0	0	0	0	0	0	2	1	0	1	1	0	2	0
858	0	0	0	0	0	0	2	2	0	2	1	0	1	0
2319	1	0	0	0	0	0	2	1	0	1	2	0	0	0
1830	0	0	0	0	0	0	1	2	0	2	1	0	2	0
1831	1	0	0	0	0	0	2	2	2	1	1	1	0	1
1832	0	0	0	0	0	0	2	1	0	1	2	0	0	0
1833	0	0	0	0	0	0	1	2	1	1	2	1	0	0
2484	0	0	0	0	0	0	2	2	0	1	1	1	1	0
1834	0	0	0	0	0	0	2	2	1	0	2	0	0	0
859	0	0	1	1	1	0	1	2	0	1	1	1	1	0
2279	1	0	0	0	0	0	1	2	0	2	2	1	1	0
860	0	0	0	0	0	0	2	2	1	2	1	0	1	0
861	1	0	0	0	0	0	2	2	1	2	2	1	1	0
1835	0	0	0	0	0	0	1	1	0	2	2	1	2	0
1836	1	0	0	0	0	0	2	2	0	0	2	0	2	0
863	0	0	0	0	0	0	2	2	0	2	2	1	1	0
1837	1	0	0	0	0	0	2	2	1	2	2	0	1	0
1838	0	0	1	1	1	0	2	1	0	2	2	0	1	0
1839	0	0	0	0	0	0	2	2	1	2	1	0	0	0
1840	1	0	0	0	0	0	2	2	0	2	1	1	0	0
1841	1	0	0	0	0	0	2	2	0	1	0	0	1	0
1842	0	0	0	0	0	0	1	2	0	1	1	1	2	0
2278	1	0	0	0	0	0	2	1	1	2	2	0	1	0
2314	1	0	0	0	0	0	1	0	0	2	1	1	1	1
2318	0	0	0	0	0	0	1	2	0	0	2	0	2	0
1845	0	0	0	0	0	0	2	2	0	2	1	1	0	0
2282	1	0	0	0	0	1	2	2	0	2	2	0	2	0
1860	1	0	0	0	0	0	1	2	2	2	1	0	2	0
1846	0	0	0	0	0	0	2	2	1	2	0	2	1	0
2277	0	0	0	0	0	0	2	2	0	1	1	0	1	0
1847	0	0	0	0	0	0	2	2	0	1	2	0	1	0
1848	0	0	0	0	0	0	2	2	0	2	2	0	1	0
1850	0	0	0	0	0	0	2	2	1	2	2	0	1	0
1851	1	0	0	0	0	0	2	2	1	2	2	1	0	0
1852	1	0	0	0	0	0	2	2	0	2	1	1	1	0
2471	0	0	0	0	0	0	2	2	1	2	0	1	0	0
2472	0	0	0	0	0	0	2	1	0	2	2	0	1	0
2473	0	0	0	0	0	0	2	2	2	1	2	0	2	0
2474	1	0	1	1	1	0	2	2	0	2	2	0	0	0
2499	0	0	1	1	1	0	1	2	1	1	2	1	2	0
2475	0	0	0	0	0	0	2	2	0	2	2	1	0	1
2476	1	0	0	0	0	0	2	2	0	2	0	0	1	0
2477	1	0	0	0	0	0	2	2	0	0	2	0	2	0
2287	1	0	0	0	0	0	2	2	0	1	2	0	1	1
865	0	1	0	0	0	0	2	2	0	1	2	2	2	0
1853	0	0	0	0	0	0	2	2	1	2	2	1	2	0
1854	0	0	0	0	0	0	1	2	1	2	2	0	1	0
1855	1	0	0	0	0	0	2	2	1	1	0	2	2	0
1856	1	0	0	0	0	0	2	2	1	2	2	1	1	0
2276	0	0	0	0	0	0	2	1	0	1	2	0	1	1
1857	0	0	0	0	0	0	2	2	1	1	2	1	2	0
1858	2	0	0	0	0	0	2	2	1	1	2	1	0	0
1859	1	0	0	0	0	0	2	2	1	2	2	1	1	0
2503	0	0	0	0	0	0	2	1	1	2	0	1	1	0
2286	0	0	0	0	0	0	1	1	1	1	2	1	1	0
1861	0	0	0	0	0	0	2	2	1	1	1	0	2	0
1862	1	0	0	0	0	0	2	2	0	2	2	1	1	0
1863	0	0	0	0	0	0	1	2	0	2	2	1	1	0
1864	0	0	0	0	0	0	2	2	0	1	2	0	1	0
1865	0	0	0	0	0	0	2	2	0	2	2	0	2	0
1866	0	0	0	0	0	0	2	1	2	1	1	0	0	0
1867	0	0	0	0	0	0	2	1	1	0	1	0	1	0
1868	1	0	0	0	0	0	2	2	0	1	0	2	2	0
1869	1	0	0	0	0	0	1	2	0	0	1	0	1	0
1870	0	0	0	0	0	0	2	2	0	1	0	1	1	0
1871	0	0	0	0	0	0	1	2	1	0	2	1	2	0
1872	1	0	0	0	0	0	1	0	0	1	2	1	1	0
1873	2	0	0	0	0	0	2	1	0	2	2	1	1	0
1874	0	0	0	0	0	0	2	2	0	2	2	0	0	1
1875	1	0	0	0	0	0	2	2	0	2	1	0	0	1
1877	1	0	0	0	0	0	2	2	0	2	2	2	1	0
1878	0	0	0	0	0	0	2	2	0	2	2	2	1	0
1879	0	0	0	0	0	0	2	2	0	2	2	1	2	0
1880	1	0	0	0	0	0	2	2	0	2	2	1	2	0
1882	1	0	0	0	0	0	1	1	0	2	2	0	2	0
1883	1	0	0	0	0	0	2	1	0	2	2	0	1	0
1884	1	0	0	0	0	0	2	1	1	2	0	1	2	0
1885	0	0	0	0	0	0	1	2	0	2	2	1	1	0
1886	1	1	0	0	0	0	2	1	1	2	2	2	0	0
1887	0	0	0	0	0	0	2	2	0	2	1	1	1	0
1889	0	1	0	0	0	0	2	1	0	1	2	1	2	0
1891	0	0	0	0	0	0	1	2	0	2	0	1	0	0
1767	1	0	0	0	0	0	2	2	0	1	2	0	1	0
1892	1	0	0	0	0	0	1	2	0	1	2	1	1	1
1893	1	0	1	1	0	0	2	2	1	2	1	0	2	0
1705	0	0	0	0	0	0	2	2	0	0	2	0	1	0
1897	0	0	0	0	0	0	1	2	1	1	2	1	2	0
1898	0	1	1	0	0	0	1	2	0	2	2	0	1	0
1899	0	0	0	0	0	0	2	2	0	2	2	0	2	0
1900	0	0	1	1	1	0	2	2	0	2	1	1	2	0
1901	0	0	0	0	0	0	2	2	0	1	2	1	1	1
1902	0	0	0	0	0	0	2	2	0	2	2	2	0	0
1903	0	0	0	0	0	0	2	2	0	2	1	0	1	0
1904	0	0	0	0	0	0	2	2	1	1	1	0	1	0
1905	0	1	0	0	0	0	2	2	1	2	2	0	1	0
1906	1	0	0	0	0	0	1	1	1	2	0	1	1	0
1908	0	0	0	0	0	0	2	2	0	2	2	0	2	0
2196	0	0	0	0	0	0	2	2	0	2	2	1	1	0
2507	1	0	0	0	0	0	2	2	1	1	2	0	1	0
2275	0	0	0	0	0	0	2	2	0	1	2	1	0	0
2508	1	0	1	1	1	0	2	1	0	1	1	0	2	0
1909	0	1	0	0	0	0	2	2	0	1	2	1	0	0
1910	1	0	0	0	0	0	2	2	1	2	2	2	0	0
2510	0	0	0	0	0	0	2	2	1	1	1	1	1	0
1911	1	0	0	0	0	0	2	2	1	1	2	1	2	0
1912	1	1	0	0	0	0	1	2	2	2	1	0	0	0
2316	0	0	0	0	0	0	2	2	1	2	1	0	1	0
2512	0	0	0	0	0	0	1	2	1	1	2	2	2	0
2292	0	0	0	0	0	0	2	1	0	1	2	0	0	0
2291	1	0	1	1	1	0	2	1	0	1	1	0	2	0
1913	1	0	0	0	0	0	2	2	0	1	2	1	2	0
1914	0	0	0	0	0	0	2	2	0	2	2	1	0	0
2290	0	0	1	0	0	0	2	2	0	1	2	0	2	0
2514	1	0	0	0	0	0	2	2	0	2	1	0	2	0
2285	0	0	0	0	0	0	2	2	1	0	1	0	2	0
2284	0	0	0	0	0	0	2	2	0	1	1	0	2	0
1041	1	0	0	0	0	0	1	2	1	2	2	1	0	1
798	0	0	0	0	0	0	2	1	1	1	2	2	1	0
816	1	0	0	0	0	0	2	2	1	0	2	1	0	0
793	0	0	0	0	0	0	2	2	0	1	1	1	0	0
2260	0	0	0	0	0	0	1	2	1	1	0	0	1	0
2357	0	0	0	0	0	0	1	2	1	2	1	0	1	0
1779	0	0	0	0	0	0	2	2	2	2	2	1	0	0
817	0	0	0	0	0	0	2	2	0	2	2	1	1	0
818	0	0	0	0	0	0	2	2	1	2	2	1	2	0
2199	0	0	0	0	0	0	2	2	0	1	2	0	2	0
2200	0	0	0	0	0	0	2	2	1	1	1	1	0	0
2389	0	0	0	0	0	0	2	2	0	2	0	0	1	0
888	1	0	0	0	0	0	2	2	0	2	2	0	1	0
884	0	0	0	0	0	0	2	2	2	1	1	1	0	0
2454	0	0	0	0	0	0	1	2	0	1	0	0	1	0
2320	1	0	0	0	0	0	1	1	1	2	2	1	1	0
1168	0	0	0	0	0	0	2	2	0	1	2	0	2	0
898	0	0	0	0	0	0	2	2	0	2	2	0	0	0
2905	0	0	0	0	0	0	2	2	0	1	0	0	1	0
2201	0	0	0	0	0	0	2	2	0	2	2	1	2	0
1781	1	0	0	0	0	0	2	2	1	2	2	2	2	0
1169	0	0	0	0	0	0	1	2	1	1	2	0	1	0
1967	0	0	0	0	0	0	1	1	0	1	2	0	0	0
2432	1	0	0	0	0	0	1	1	0	2	2	1	0	0
1229	0	0	0	0	0	0	2	2	1	1	1	0	2	0
2202	0	0	0	0	0	0	2	1	0	1	2	1	0	0
2680	0	0	0	0	0	0	2	2	0	1	2	2	2	0
1782	1	0	0	0	0	0	2	2	0	2	1	0	1	0
909	0	0	0	0	0	0	1	2	1	1	2	0	1	0
2288	0	0	0	0	0	0	2	2	1	2	2	1	1	0
1230	0	0	0	0	0	0	2	2	0	2	2	1	1	0
1959	2	0	0	0	0	0	1	1	0	2	1	1	2	1
1783	0	0	0	0	0	0	2	2	0	2	1	1	1	0
1171	0	0	2	0	0	0	1	2	0	2	2	1	1	0
1350	1	0	0	0	0	0	2	2	0	1	2	1	1	0
2266	1	0	0	0	0	0	2	2	0	1	2	1	1	0
1173	0	0	0	0	0	0	1	1	0	2	2	0	1	0
866	0	0	0	0	0	0	2	2	1	2	1	2	2	0
889	1	0	0	0	0	0	0	2	0	1	2	1	0	1
1784	0	0	0	0	0	0	2	2	1	2	1	0	0	0
2982	1	0	0	0	0	0	2	2	0	1	2	1	2	0
809	0	0	0	0	0	0	2	2	0	2	2	0	1	0
1231	0	0	0	0	0	0	2	1	1	2	1	1	1	0
1174	1	0	0	0	0	0	2	2	2	2	1	2	1	0
890	0	1	0	0	0	0	1	2	0	2	1	1	2	0
1127	1	0	0	0	0	0	2	2	0	2	2	0	2	0
2431	0	0	0	0	0	0	2	1	0	1	1	1	2	0
1688	1	0	0	0	0	0	1	2	0	2	2	1	1	0
2963	1	0	0	0	0	0	1	2	0	1	2	0	2	0
1960	1	0	0	0	0	0	2	2	0	2	1	2	0	0
910	0	0	0	0	0	0	2	2	0	1	2	0	0	0
1951	0	0	0	0	0	0	2	2	1	2	1	1	0	0
1140	0	0	0	0	0	0	2	2	2	1	1	0	2	0
1233	0	0	0	0	0	0	2	2	1	2	1	1	2	0
2203	1	0	0	0	0	0	2	2	0	2	2	0	1	1
1749	1	0	0	0	0	0	2	2	0	1	0	0	2	0
891	0	0	0	0	0	0	2	2	0	2	1	2	2	1
2974	0	0	0	0	0	0	2	1	0	2	2	1	2	0
815	0	0	0	0	0	0	2	2	1	2	2	0	1	0
1689	0	0	0	0	0	0	1	2	0	0	2	0	1	0
2954	0	0	0	0	0	0	2	0	0	2	1	1	0	0
991	1	0	0	0	0	0	2	2	0	2	2	0	2	0
2211	0	0	0	0	0	0	2	2	0	0	2	0	2	0
2256	1	0	0	0	0	0	2	2	0	2	2	2	1	0
60	1	0	0	0	0	0	2	1	0	2	2	1	2	0
536	0	0	0	0	0	0	2	2	0	0	2	2	2	0
434	0	0	0	0	0	0	2	2	0	1	0	0	1	0
574	0	0	0	0	0	0	2	1	0	1	0	0	1	0
535	0	0	0	0	0	0	2	1	0	2	1	2	2	0
377	0	0	0	0	0	0	2	2	0	2	2	1	1	0
1235	1	0	0	0	0	0	2	2	0	1	1	1	1	0
1751	0	0	0	0	0	0	2	2	0	0	1	1	1	0
470	0	0	0	0	0	0	2	2	2	2	1	0	1	0
915	1	0	0	0	0	0	2	2	1	2	2	0	0	0
132	0	0	0	0	0	0	2	2	1	2	0	1	1	0
571	2	0	0	0	0	0	1	2	1	1	2	1	0	0
1952	0	0	1	0	0	0	2	2	0	2	2	0	1	0
770	0	0	0	0	0	0	2	2	0	1	2	1	0	0
431	1	1	2	1	1	0	2	2	1	0	1	0	1	0
231	0	0	0	0	0	0	2	2	1	0	1	1	1	0
533	0	0	0	0	0	0	2	0	0	1	2	1	1	0
773	0	0	0	0	0	0	2	2	1	1	2	1	0	0
432	0	0	0	0	0	0	2	2	0	2	2	1	1	0
270	0	0	0	0	0	0	2	1	2	1	2	0	2	0
572	0	0	0	0	0	0	2	2	0	2	1	0	1	0
779	0	0	0	0	0	0	1	1	0	2	2	2	0	0
438	0	0	0	0	0	0	2	1	0	1	2	0	1	0
993	1	0	0	0	0	0	2	2	1	1	1	0	0	0
539	0	0	0	0	0	0	1	2	1	1	2	0	2	0
138	0	0	0	0	0	0	2	2	0	1	1	0	2	0
339	1	0	0	0	0	0	2	1	0	2	1	0	0	0
179	0	0	0	0	0	0	2	1	0	0	1	1	2	0
1177	0	0	0	0	0	0	1	2	0	2	2	0	1	0
1646	1	0	0	0	0	0	2	1	0	1	1	1	1	0
1785	0	0	0	0	0	0	1	1	0	2	1	0	2	0
1921	1	0	0	0	0	0	2	2	0	1	1	1	1	0
21	1	0	0	0	0	0	2	1	0	1	2	1	1	0
2889	0	0	0	0	0	0	2	2	1	2	0	0	2	0
1686	0	0	0	0	0	0	2	2	0	2	2	1	1	0
2321	0	0	0	0	0	0	2	2	0	2	2	0	1	0
1236	1	0	0	0	0	0	2	2	0	1	2	0	2	0
58	0	1	1	0	0	0	2	2	1	2	2	1	0	0
939	0	0	0	0	0	0	2	1	1	2	2	1	1	0
1143	0	0	0	0	0	0	1	2	0	0	2	0	1	0
1708	0	0	1	0	0	0	2	2	0	2	1	2	2	0
917	0	0	0	0	0	0	2	2	0	2	2	0	0	0
91	0	0	0	0	0	0	2	2	1	0	2	1	2	0
51	0	0	0	0	0	0	2	2	0	2	2	2	1	0
63	0	1	0	0	0	0	1	2	0	2	1	0	1	0
52	0	0	1	1	1	0	2	2	0	2	2	1	0	0
97	0	0	0	0	0	0	2	2	1	2	2	0	2	0
57	1	0	0	0	0	0	2	1	0	2	1	1	1	0
995	1	0	1	0	0	0	2	2	0	1	1	2	1	0
16	0	0	1	1	1	0	1	2	0	1	2	0	1	0
1953	0	0	0	0	0	0	2	2	0	2	2	0	1	0
1144	0	0	1	1	1	0	2	2	1	2	2	1	1	0
2206	0	0	0	0	0	0	2	2	0	1	2	1	1	0
819	0	0	0	0	0	0	2	2	1	2	1	1	0	0
1251	0	1	0	0	0	0	2	2	0	1	2	2	0	0
1252	0	0	0	0	0	0	2	2	1	1	1	0	2	0
2530	0	0	0	0	0	0	2	2	0	1	2	0	1	0
2351	0	0	1	1	1	0	1	1	1	1	2	0	1	0
1288	0	0	0	0	0	0	0	2	0	2	2	0	1	0
2350	0	0	0	0	0	0	2	2	1	1	0	1	0	0
2531	0	0	0	0	0	0	2	1	0	0	2	0	1	0
2840	0	0	1	0	0	0	2	2	0	2	1	1	0	0
997	0	0	0	0	0	0	2	2	0	2	2	0	1	0
2683	0	0	0	0	0	0	2	1	0	1	1	1	1	0
2529	1	0	0	0	0	0	2	2	0	2	1	1	1	0
1179	0	0	0	0	0	0	2	2	1	1	1	0	0	0
2935	1	0	0	0	0	0	2	2	0	1	1	0	1	0
2188	0	0	0	0	0	0	2	2	1	2	2	1	2	0
1709	0	0	0	0	0	0	2	1	1	1	1	1	2	1
66	1	0	0	0	0	0	2	2	0	1	2	2	0	1
998	0	0	0	0	0	0	2	2	0	1	2	1	0	0
1358	0	0	0	0	0	0	2	1	1	1	1	0	0	0
1786	0	1	0	0	0	0	2	2	0	2	2	1	2	0
2274	0	0	0	0	0	0	2	2	0	2	1	1	1	1
820	1	0	0	0	0	0	1	1	1	2	2	1	0	0
2294	2	0	0	0	0	0	2	2	0	1	2	0	1	0
821	0	0	0	0	0	0	1	2	1	2	2	0	1	0
887	0	0	0	0	0	0	2	2	0	1	0	1	1	0
2187	0	0	1	0	0	0	2	1	2	1	2	0	0	0
2207	0	0	0	0	0	0	1	1	1	2	1	2	2	0
2776	1	0	0	0	0	0	2	2	0	1	1	0	1	0
2213	1	0	0	0	0	0	1	1	1	1	1	1	2	0
2449	0	0	1	0	0	0	2	2	0	2	2	0	2	0
1180	0	0	0	0	0	0	2	1	0	1	1	1	2	0
2182	1	0	0	0	0	0	2	2	1	2	2	1	2	0
1146	1	0	0	0	0	0	2	2	2	1	1	0	2	0
2181	1	0	1	1	1	0	2	2	0	1	2	0	1	0
800	0	0	0	0	0	0	1	2	1	2	1	1	2	0
2966	0	0	0	0	0	0	2	1	0	2	0	2	1	0
1693	0	0	0	0	0	0	2	2	1	1	2	0	0	0
295	0	0	0	0	0	0	2	2	1	1	2	0	1	0
255	1	0	0	0	0	0	2	2	0	2	1	0	2	0
315	0	0	0	0	0	0	2	2	0	2	2	2	1	0
1787	0	0	0	0	0	0	2	2	0	2	1	1	1	0
496	0	0	0	0	0	0	2	2	1	2	2	1	1	0
2214	0	0	0	0	0	0	1	2	0	2	2	1	1	0
214	1	0	0	0	0	0	1	2	0	2	2	0	1	0
2435	0	0	0	0	0	0	2	2	1	1	1	0	1	0
1788	0	0	0	0	0	0	2	2	1	1	1	1	2	0
256	0	0	0	0	0	0	2	2	0	1	2	0	1	0
117	1	0	1	0	0	0	1	2	0	2	2	0	2	0
217	0	0	0	0	0	0	1	2	1	1	2	2	0	0
196	0	0	0	0	0	0	1	2	0	2	2	1	1	0
714	0	0	0	0	0	0	1	2	0	2	2	1	2	0
357	0	0	0	0	0	0	2	2	0	2	2	2	1	0
495	0	0	0	0	0	0	2	2	0	1	1	1	1	0
2248	0	0	0	0	0	0	2	1	0	1	1	0	1	0
392	0	0	1	1	0	0	2	2	1	1	2	0	2	0
193	0	0	0	0	0	0	2	2	1	2	1	1	2	0
1541	0	0	0	0	0	0	1	1	0	2	2	1	1	0
112	1	0	0	0	0	0	1	2	0	1	2	1	1	0
551	0	0	0	0	0	0	2	2	0	1	2	1	1	0
1768	0	0	0	0	0	0	2	1	0	2	0	0	1	0
1254	1	0	0	0	0	0	2	1	0	1	1	0	0	0
313	0	0	0	0	0	0	2	1	0	1	2	0	1	0
2553	0	0	0	0	0	0	2	2	0	2	2	1	0	0
411	1	0	0	0	0	0	2	0	1	1	1	0	2	0
513	1	0	0	0	0	0	2	2	1	1	2	0	1	0
150	2	0	0	0	0	0	2	2	0	0	1	0	1	0
351	0	0	0	0	0	0	2	1	0	2	2	2	1	0
453	0	0	0	0	0	0	2	2	0	0	1	0	0	0
753	1	0	0	0	0	0	2	1	0	2	1	0	1	0
412	0	0	0	0	0	0	2	2	1	2	1	0	2	1
250	1	0	1	0	0	0	2	2	0	2	2	0	1	0
1148	0	0	0	0	0	0	2	1	0	0	1	2	2	0
2844	1	0	0	0	0	0	2	2	1	2	1	0	2	0
911	1	0	0	0	0	0	1	2	1	2	2	0	1	0
299	0	0	0	0	0	0	2	2	2	2	2	0	1	0
118	0	0	0	0	0	0	1	2	0	2	1	2	2	0
319	0	0	0	0	0	0	1	2	0	2	0	1	1	0
2354	0	0	0	0	0	0	2	2	0	2	2	1	1	0
218	0	0	1	0	0	0	1	2	0	2	1	0	0	0
839	0	0	0	0	0	0	2	2	0	2	2	1	0	1
1789	1	0	0	0	0	0	1	2	1	2	1	1	0	1
2253	0	0	0	0	0	0	2	2	0	1	2	0	1	0
1256	0	1	0	0	0	0	1	2	0	1	0	1	2	0
801	0	0	0	0	0	0	2	1	0	2	2	0	0	0
2366	1	0	0	0	0	0	2	2	0	1	1	0	1	0
1112	0	0	0	0	0	0	2	2	2	2	2	0	2	0
2594	0	0	0	0	0	0	2	2	1	1	2	2	1	0
1947	0	0	0	0	0	0	1	2	0	1	1	0	1	0
2264	0	0	1	1	1	0	2	2	1	2	2	1	1	0
2272	1	0	0	0	0	0	2	1	0	1	1	1	2	0
803	2	0	0	0	0	0	2	2	1	0	2	1	1	0
71	0	0	1	0	0	0	1	1	1	2	2	0	1	1
840	0	0	0	0	0	0	2	2	0	1	1	0	0	0
3	2	0	0	0	0	0	2	1	0	2	2	1	0	0
2295	1	0	0	0	0	0	2	2	0	1	2	0	1	0
1346	0	1	0	0	0	0	2	1	0	1	2	0	1	0
970	0	0	0	0	0	0	2	2	0	2	2	0	1	0
1257	1	0	1	0	0	0	2	2	1	0	1	1	0	0
36	0	0	0	0	0	0	2	2	2	2	1	1	2	0
74	0	0	0	0	0	0	2	1	0	2	2	0	2	0
2875	0	0	0	0	0	0	2	2	0	2	1	2	1	0
35	0	0	0	0	0	0	2	2	0	0	2	0	0	0
2262	0	0	0	0	0	0	2	2	1	1	2	1	1	0
2595	0	0	0	0	0	0	2	1	0	2	2	0	1	1
2215	0	1	1	1	1	0	2	2	1	1	1	0	2	0
1954	0	0	0	0	0	0	2	2	1	2	1	0	1	0
1181	0	0	0	0	0	0	1	1	0	2	2	1	1	0
1923	0	0	0	0	0	0	2	2	0	2	2	0	0	0
2296	2	0	0	0	0	0	2	2	0	2	2	0	1	0
926	0	0	0	0	0	0	1	2	0	1	2	0	0	0
822	1	0	0	0	0	0	2	2	0	1	1	1	1	0
1001	0	0	0	0	0	0	1	2	0	1	2	0	1	0
1969	1	0	0	0	0	0	2	1	0	1	2	0	2	0
802	0	0	0	0	0	0	2	2	1	2	2	1	1	0
1123	0	0	0	0	0	0	1	2	0	1	2	1	1	0
823	0	0	0	0	0	0	2	0	1	2	2	2	0	0
867	0	0	0	0	0	0	1	2	0	0	2	1	2	1
1791	1	0	0	0	0	0	2	2	0	2	1	1	1	0
2297	1	0	1	0	0	0	2	2	0	2	1	1	0	0
2216	1	0	0	0	0	0	2	2	0	1	1	1	1	0
43	0	0	0	0	0	0	2	2	0	2	2	1	1	0
1149	1	0	0	0	0	0	2	2	0	2	1	1	0	0
45	1	0	0	0	0	0	1	1	1	2	2	1	1	0
2984	0	0	0	0	0	0	1	1	1	1	2	0	0	1
2765	0	0	0	0	0	0	2	2	1	1	2	0	0	0
2265	0	0	0	0	0	0	2	2	0	1	2	0	0	0
1710	0	0	0	0	0	0	2	1	0	1	2	0	0	0
1184	1	0	0	0	0	0	2	1	1	2	2	2	0	0
1260	0	0	1	1	1	0	2	2	0	1	1	0	1	0
2217	0	0	0	0	0	0	2	2	1	2	2	2	0	0
1792	1	0	0	0	0	0	2	2	1	1	2	1	1	0
868	1	0	0	0	0	0	2	1	1	2	2	0	0	0
1697	0	0	0	0	0	0	2	2	1	1	1	1	2	0
1925	0	1	0	0	0	0	2	2	0	1	2	0	0	0
1261	0	0	0	0	0	0	1	2	0	1	2	0	0	0
2424	1	1	0	0	0	0	2	2	0	2	2	1	2	0
2218	0	0	1	1	1	0	1	2	1	2	2	1	1	0
2972	1	0	0	0	0	0	2	2	2	2	1	0	2	0
1961	0	0	0	0	0	0	1	2	0	1	2	2	2	0
164	1	0	1	1	1	0	1	2	0	2	1	0	2	0
1263	1	0	0	0	0	0	2	2	0	1	0	2	1	0
467	0	0	0	0	0	0	2	2	0	2	2	0	2	0
813	0	0	1	1	0	0	2	2	0	0	2	1	1	0
264	0	0	0	0	0	0	2	2	0	1	1	0	1	1
464	1	0	0	0	0	0	2	2	0	2	1	1	1	0
524	0	0	0	0	0	0	2	2	0	1	2	0	1	0
167	0	0	0	0	0	0	2	2	0	2	2	0	1	0
1264	0	0	0	0	0	0	2	2	0	2	2	1	1	0
624	2	0	0	0	0	0	2	2	1	2	2	0	0	0
425	0	0	0	0	0	0	2	2	0	2	2	1	2	0
262	1	0	0	0	0	0	2	2	1	2	1	1	1	0
1265	0	0	0	0	0	0	2	2	0	2	2	1	0	0
223	1	1	0	0	0	0	2	2	0	1	2	0	0	0
363	2	0	1	1	1	0	2	2	0	1	1	0	1	0
622	0	0	0	0	0	0	2	2	1	2	2	0	2	0
261	0	0	0	0	0	0	2	2	1	1	2	1	2	1
423	0	0	0	0	0	0	2	1	1	1	2	1	1	0
1698	0	0	0	0	0	0	2	1	0	2	2	0	2	0
1186	1	0	0	0	0	0	1	2	1	1	0	2	1	0
522	1	0	0	0	0	0	2	1	0	1	2	1	2	0
1793	1	0	0	0	0	0	2	2	0	2	2	0	1	0
824	0	0	0	0	0	0	2	2	0	1	1	2	2	0
768	1	0	0	0	0	0	2	2	1	2	1	1	0	0
892	1	0	0	0	0	0	2	2	0	1	2	0	1	0
1267	0	0	0	0	0	0	2	2	0	2	2	0	1	0
1152	0	0	0	0	0	0	2	2	1	2	1	0	1	0
1012	0	0	0	0	0	0	2	1	1	2	1	1	1	1
2897	0	0	0	0	0	0	2	1	0	1	1	1	2	0
2273	0	0	0	0	0	0	2	2	0	1	2	1	0	0
825	0	0	0	0	0	0	2	1	0	2	2	0	1	0
2298	0	0	0	0	0	0	2	2	0	0	2	0	0	0
1268	0	0	0	0	0	0	2	2	0	1	1	0	1	1
805	0	0	0	0	0	0	0	2	1	2	2	0	1	0
2347	0	0	0	0	0	0	2	2	1	0	2	1	0	1
1269	1	0	1	0	0	0	1	1	1	1	2	0	1	0
517	0	0	0	0	0	0	2	2	1	1	2	0	1	0
497	0	1	0	0	0	0	2	2	1	1	1	0	1	0
457	2	0	0	0	0	0	2	2	1	2	2	0	1	0
556	0	0	0	0	0	0	2	2	0	1	2	1	1	1
494	0	0	0	0	0	0	2	1	0	1	2	1	0	0
297	1	0	0	0	0	0	2	2	1	2	2	1	1	0
614	0	0	0	0	0	0	2	2	0	2	2	1	0	0
754	0	0	0	0	0	0	2	2	0	1	2	1	2	0
1794	2	0	1	1	1	0	1	2	2	2	1	0	1	0
252	1	0	0	0	0	0	1	2	0	1	2	0	1	0
2219	1	0	0	0	0	0	2	2	2	0	0	0	2	0
1927	0	0	0	0	0	0	2	2	0	2	2	2	1	0
192	0	0	0	0	0	0	1	1	0	1	1	1	2	0
393	0	0	0	0	0	0	2	2	1	1	1	0	2	0
353	0	0	0	0	0	0	2	2	2	0	2	0	0	0
491	0	0	0	0	0	0	2	2	0	1	2	1	1	0
451	1	0	0	0	0	0	2	2	1	2	2	1	0	0
593	0	0	0	0	0	0	1	1	1	2	2	0	0	0
110	0	0	0	0	0	0	2	2	1	1	2	1	1	0
553	0	0	0	0	0	0	2	2	0	1	1	1	1	0
311	1	0	0	0	0	0	2	0	0	1	2	2	1	0
390	0	1	0	0	0	0	2	2	0	2	1	2	1	1
492	0	0	1	1	1	0	2	2	1	2	1	2	2	0
452	0	0	0	0	0	0	2	2	1	2	2	0	1	0
2727	1	0	0	0	0	0	2	0	1	2	2	1	2	0
210	0	0	0	0	0	0	2	2	1	1	2	0	1	0
2520	1	0	0	0	0	0	2	1	1	2	2	0	1	0
912	1	0	0	0	0	0	2	2	0	1	2	0	1	0
518	0	0	0	0	0	0	2	1	0	1	2	0	1	0
419	0	0	0	0	0	0	2	2	1	1	2	1	0	0
219	1	0	0	0	0	0	2	2	0	1	2	0	1	0
198	0	0	0	0	0	0	1	2	1	2	1	1	1	0
359	0	0	0	0	0	0	2	1	2	1	1	1	1	0
1795	1	0	0	0	0	0	2	1	0	2	2	1	1	0
1456	0	0	0	0	0	0	2	2	1	2	1	2	0	0
1965	1	0	0	0	0	0	1	2	1	1	1	1	2	0
893	1	0	0	0	0	0	1	2	0	2	2	1	0	0
2448	0	0	0	0	0	0	2	2	1	2	1	1	1	0
8	0	0	0	0	0	0	2	2	0	1	2	1	2	0
2241	1	0	0	0	0	0	2	2	1	0	1	2	1	0
2220	0	0	0	0	0	0	2	2	1	1	2	1	2	0
1271	1	0	0	0	0	0	2	2	0	2	1	0	1	0
1192	1	0	0	0	0	0	1	1	0	2	1	1	1	0
826	1	0	1	0	0	0	2	2	0	2	2	1	2	0
1	0	0	0	0	0	0	1	2	0	1	1	1	1	1
949	0	0	0	0	0	0	2	2	0	2	2	0	1	0
894	0	0	0	0	0	0	2	2	0	2	0	0	1	0
37	0	0	0	0	0	0	2	1	0	2	2	0	1	0
4	0	0	0	0	0	0	2	2	0	2	2	1	1	0
75	1	1	0	0	0	0	2	2	0	2	1	2	0	0
2299	0	0	0	0	0	0	2	1	0	0	2	1	1	0
1274	0	0	0	0	0	0	2	2	2	1	1	1	1	0
2325	0	0	0	0	0	0	2	1	0	1	2	0	1	0
827	1	0	0	0	0	0	1	2	0	1	2	0	1	0
2243	1	0	0	0	0	0	2	1	2	1	2	1	1	0
2239	1	0	0	0	0	0	1	2	0	1	1	1	0	0
1163	1	0	0	0	0	0	2	2	1	2	2	0	1	0
1276	1	0	0	0	0	0	2	2	1	2	2	1	0	0
1711	1	0	0	0	0	0	1	2	0	2	1	1	2	0
2409	0	0	0	0	0	0	2	2	0	1	2	1	1	0
2743	0	0	0	0	0	0	2	2	2	1	2	0	2	0
2221	0	0	0	0	0	0	2	2	1	2	2	0	1	0
847	1	0	1	1	1	0	2	2	1	1	2	0	0	0
1193	0	0	0	0	0	0	1	2	0	2	2	1	1	0
828	0	0	0	0	0	0	2	1	0	2	1	0	1	0
42	1	0	0	0	0	0	1	1	1	2	1	1	0	0
2238	0	0	0	0	0	0	1	2	1	2	2	2	0	0
87	1	0	0	0	0	0	2	1	0	1	1	1	0	0
829	0	0	0	0	0	0	2	2	0	0	2	1	1	0
1279	0	0	0	0	0	0	2	2	0	0	0	1	0	0
1027	0	0	0	0	0	0	2	1	0	1	2	1	1	0
796	0	0	2	1	1	0	1	2	0	1	1	1	1	0
1699	0	0	0	0	0	0	2	2	0	2	1	0	1	0
2300	1	0	0	0	0	0	2	2	2	1	2	1	1	0
1700	0	0	0	0	0	0	2	1	0	2	1	1	2	0
2921	0	0	0	0	0	0	2	2	0	1	2	1	2	0
1028	0	0	0	0	0	0	1	2	0	1	1	0	1	0
1047	0	0	0	0	0	0	2	2	0	2	1	0	1	0
2174	0	0	0	0	0	0	2	2	0	2	2	0	0	0
2254	0	0	0	0	0	0	2	1	1	2	2	2	0	0
2960	0	0	0	0	0	0	1	2	0	2	2	0	1	0
1796	0	0	0	0	0	0	2	1	1	2	2	0	2	0
895	1	0	0	0	0	0	2	2	2	2	2	1	0	0
2920	0	0	0	0	0	0	2	1	1	1	2	1	1	0
265	0	0	0	0	0	0	1	2	1	2	1	1	0	0
2985	0	0	0	0	0	0	2	2	0	2	0	2	1	0
325	0	0	0	0	0	0	2	2	0	2	2	0	2	0
727	0	0	0	0	0	0	2	2	1	1	2	1	0	0
466	0	0	0	0	0	0	1	2	0	2	1	1	1	0
1283	0	0	0	0	0	0	2	2	0	2	2	0	1	1
564	1	0	0	0	0	0	2	2	0	2	1	1	2	0
227	0	0	0	0	0	0	2	2	1	1	2	2	0	0
163	1	0	0	0	0	0	1	1	0	2	1	2	1	0
263	0	0	1	1	1	0	2	2	0	2	1	1	2	0
122	0	0	0	0	0	0	2	2	0	2	2	0	1	0
2257	0	0	0	0	0	0	2	2	0	0	2	0	1	0
1031	0	0	0	0	0	0	2	1	0	1	1	1	2	0
523	0	0	0	0	0	0	2	2	0	0	1	1	1	0
2676	1	0	0	0	0	0	1	1	1	1	0	2	2	1
763	0	1	0	0	0	0	2	2	0	2	2	2	0	0
623	0	0	0	0	0	0	2	2	0	1	2	0	2	0
562	0	0	1	0	0	0	2	1	0	2	2	1	1	0
769	1	0	0	0	0	0	2	2	1	1	1	0	2	0
629	0	0	0	0	0	0	2	1	0	2	0	0	0	0
568	0	0	0	0	0	0	1	1	1	1	1	0	0	0
529	0	0	0	0	0	0	1	2	0	2	2	1	2	0
728	0	0	0	0	0	0	2	2	1	1	1	1	0	0
469	1	0	0	0	0	0	2	2	0	2	2	2	1	0
1955	1	0	0	0	0	0	2	1	0	2	2	1	1	0
128	0	1	0	0	0	0	1	1	1	2	2	1	1	0
169	0	0	1	0	0	0	2	2	0	1	2	0	2	0
2659	1	0	0	0	0	0	2	2	0	1	2	0	1	0
68	2	0	0	0	0	0	2	1	0	2	1	1	2	0
1714	0	0	1	1	1	0	2	2	0	1	2	1	0	0
1197	0	0	0	0	0	0	2	2	0	1	1	1	0	0
1289	1	0	0	0	0	0	2	2	2	2	2	1	0	0
1189	0	0	0	0	0	0	2	2	0	2	1	1	1	0
2327	0	0	0	0	0	0	2	2	0	1	2	0	2	0
2369	0	0	0	0	0	0	2	2	0	2	2	0	1	0
1202	0	0	0	0	0	0	2	2	0	0	1	0	1	0
2925	0	0	0	0	0	0	2	1	0	2	1	1	1	0
2245	0	0	0	0	0	0	1	2	1	2	2	0	0	0
1287	0	0	0	0	0	0	2	2	0	2	1	1	1	0
1945	0	0	0	0	0	0	2	2	0	1	2	1	0	0
1683	0	0	0	0	0	0	2	2	0	2	1	2	1	0
1790	0	0	1	0	0	0	2	2	1	2	2	0	1	0
1354	1	1	0	0	0	0	2	2	0	1	2	0	1	0
2962	0	0	0	0	0	0	2	2	1	0	2	1	1	0
1349	1	0	0	0	0	0	1	2	0	1	2	2	1	0
1036	0	0	0	0	0	0	2	2	0	2	1	1	1	0
2587	0	0	0	0	0	0	2	2	0	2	2	1	0	0
872	0	0	0	0	0	0	2	2	1	2	2	1	0	0
913	0	0	0	0	0	0	1	2	0	2	1	2	0	0
2955	0	0	0	0	0	0	2	2	0	1	2	0	1	0
1203	2	0	1	0	0	0	2	2	0	2	1	0	0	0
1702	0	0	0	0	0	0	2	1	0	2	2	1	2	0
830	0	0	0	0	0	0	2	2	1	2	1	0	1	0
1247	0	0	0	0	0	0	2	2	0	1	2	0	0	0
2198	1	0	0	0	0	0	1	2	1	2	1	0	1	0
2240	0	0	1	1	1	0	2	2	1	2	2	0	1	1
2368	2	0	0	0	0	0	1	2	1	2	1	1	2	0
885	1	0	0	0	0	0	2	1	0	1	2	0	1	0
2444	0	0	0	0	0	0	2	2	1	1	1	2	1	0
914	1	0	1	1	1	0	2	1	0	1	2	0	2	0
1290	0	0	0	0	0	0	2	2	1	1	1	0	2	0
2430	0	1	0	0	0	0	2	1	0	1	2	0	0	0
285	0	0	0	0	0	0	2	2	0	2	2	0	2	0
606	0	0	0	0	0	0	2	2	0	2	0	1	1	0
245	0	0	0	0	0	0	2	2	0	2	2	0	2	0
587	0	0	0	0	0	0	2	2	1	1	1	1	0	0
547	0	0	0	0	0	0	1	2	1	2	0	0	2	0
786	0	0	0	0	0	0	2	2	0	1	1	1	1	0
746	1	0	0	0	0	0	2	2	0	0	1	1	1	0
1204	0	0	0	0	0	0	1	1	0	1	2	1	1	0
344	0	0	0	0	0	0	1	2	1	1	2	1	1	0
486	0	0	0	0	0	0	1	2	0	2	2	1	0	0
446	0	0	0	0	0	0	2	2	0	0	1	1	2	0
1797	0	0	1	1	1	0	2	2	1	1	2	1	1	0
204	0	0	0	0	0	0	2	2	2	2	2	1	1	0
185	0	0	0	0	0	0	1	1	0	1	1	0	1	0
785	1	0	0	0	0	0	2	1	0	1	1	0	2	0
286	0	0	0	0	0	0	2	2	1	2	0	1	1	0
207	0	0	0	0	0	0	2	2	1	2	1	0	1	0
387	0	0	1	1	1	0	2	2	1	2	2	1	1	0
440	1	0	0	0	0	0	1	2	0	2	1	0	1	0
641	0	1	0	0	0	0	1	1	1	1	1	1	1	0
183	0	0	1	0	0	0	2	2	0	1	0	2	0	0
143	0	0	1	0	0	0	2	1	1	1	2	1	2	0
905	0	0	0	0	0	0	2	2	1	2	2	1	0	1
873	0	0	0	0	0	0	2	2	1	1	2	0	2	0
243	1	0	0	0	0	0	2	2	0	1	1	1	1	0
102	1	0	0	0	0	0	1	2	0	1	2	2	0	0
541	0	0	1	1	1	0	2	2	0	2	2	1	1	0
780	0	0	0	0	0	0	2	2	2	1	2	0	0	0
740	0	0	0	0	0	0	2	2	0	2	2	1	1	0
401	0	0	0	0	0	0	1	1	0	2	1	0	0	0
201	0	0	0	0	0	0	2	2	0	1	1	1	1	0
180	1	0	0	0	0	0	2	2	1	1	1	0	2	0
1126	0	0	0	0	0	0	2	1	0	1	2	0	1	0
1962	0	0	0	0	0	0	2	1	0	1	2	0	1	0
402	0	0	0	0	0	0	2	2	0	2	2	1	1	0
603	0	0	0	0	0	0	2	1	0	0	2	0	1	0
542	0	0	0	0	0	0	2	2	2	0	2	0	0	0
548	0	0	0	0	0	0	2	2	0	2	2	1	1	0
489	0	0	0	0	0	0	2	2	0	1	2	2	1	0
449	0	0	0	0	0	0	2	2	0	2	2	1	2	0
289	0	1	0	0	0	0	2	2	1	2	2	0	2	0
249	0	0	1	1	1	0	2	2	2	1	2	1	1	0
831	1	0	0	0	0	0	2	2	1	1	2	1	2	0
2969	1	0	0	0	0	0	2	2	0	2	2	0	1	0
899	0	0	1	0	0	0	2	2	0	0	2	0	1	1
2466	0	0	0	0	0	0	2	2	0	1	2	0	1	0
189	1	0	0	0	0	0	1	2	0	2	1	1	0	0
2212	0	0	0	0	0	0	2	2	0	2	0	0	1	0
2597	0	0	1	1	1	0	2	1	0	2	0	0	1	0
1038	0	0	0	0	0	0	1	2	0	2	1	1	1	0
988	1	0	0	0	0	0	1	1	1	1	0	1	1	0
1704	1	0	1	1	1	0	1	2	1	1	2	0	2	0
2302	0	0	0	0	0	0	2	2	1	1	2	1	1	0
1799	0	0	0	0	0	0	2	2	0	2	1	0	1	0
2255	1	0	0	0	0	0	2	2	0	2	1	0	1	0
2451	1	0	0	0	0	0	2	2	1	1	2	1	1	0
1134	0	0	0	0	0	0	2	2	0	2	1	1	0	0
2222	0	0	0	0	0	0	2	2	0	2	1	0	1	0
2329	0	0	0	0	0	0	2	2	0	1	2	1	1	0
2374	0	0	1	1	1	0	2	2	1	2	1	0	1	0
1205	2	0	0	0	0	0	2	2	0	1	2	1	2	0
1040	1	0	0	0	0	0	2	2	1	0	2	0	0	0
832	0	1	0	0	0	0	2	2	0	1	2	0	1	0
790	1	0	0	0	0	0	1	2	2	1	2	0	1	0
1929	0	0	0	0	0	0	2	2	1	2	1	0	2	0
477	1	0	0	0	0	0	1	1	0	1	2	0	1	0
334	2	0	0	0	0	0	2	2	0	2	2	0	1	0
777	1	1	1	1	1	0	2	2	0	2	1	1	1	0
735	0	0	0	0	0	0	2	2	1	1	2	0	0	0
534	0	0	0	0	0	0	2	1	0	1	1	0	2	0
2330	0	0	0	0	0	0	2	2	0	1	0	0	1	0
277	1	0	0	0	0	0	1	2	1	1	2	1	0	0
2735	0	0	1	1	1	0	2	1	0	2	2	0	2	0
1207	1	0	0	0	0	0	2	2	0	1	1	1	2	0
332	0	0	0	0	0	0	2	2	0	2	2	0	2	0
771	1	0	0	0	0	0	2	2	2	1	1	0	2	0
233	0	0	0	0	0	0	1	2	1	2	2	1	1	0
1053	0	0	1	0	0	0	2	2	0	1	2	0	1	0
172	0	0	0	0	0	0	2	2	0	0	0	2	1	1
471	0	0	0	0	0	0	2	2	0	2	1	0	1	1
733	0	0	0	0	0	0	2	1	1	2	2	0	0	0
370	0	0	0	0	0	0	2	2	0	2	1	0	1	0
2247	1	0	1	1	1	0	2	2	1	1	2	1	1	0
478	1	0	0	0	0	0	2	2	0	2	1	1	0	0
874	0	0	0	0	0	0	0	2	1	2	2	1	1	0
579	0	1	1	1	1	0	0	2	1	1	2	2	0	0
778	0	1	0	0	0	0	2	1	0	1	2	0	0	0
2331	0	0	0	0	0	0	2	2	1	1	0	0	1	0
1800	0	0	0	0	0	0	2	1	0	2	2	1	0	1
1055	0	0	0	0	0	0	2	2	0	1	1	1	1	0
2759	2	0	0	0	0	0	2	2	0	1	2	0	0	1
2577	1	0	0	0	0	0	1	2	0	2	1	0	1	0
2303	0	0	0	0	0	0	2	2	0	2	1	0	2	0
59	1	0	0	0	0	0	2	2	0	2	2	2	0	0
2420	0	0	0	0	0	0	2	2	0	1	1	1	2	0
447	0	0	0	0	0	0	2	0	1	2	1	1	1	0
50	0	0	0	0	0	0	2	1	0	1	1	0	2	0
2332	0	0	1	1	1	0	2	2	1	2	2	0	1	0
11	0	0	0	0	0	0	2	2	0	1	2	0	2	0
2268	0	0	0	0	0	0	1	2	0	2	1	1	1	0
1210	0	0	1	1	0	0	2	2	1	1	2	0	1	0
93	0	0	0	0	0	0	2	2	0	2	1	2	1	0
1323	0	0	0	0	0	0	1	2	0	1	1	1	1	0
2333	0	0	0	0	0	0	2	1	0	2	2	1	1	0
2887	0	0	0	0	0	0	1	2	1	1	0	1	2	0
1956	0	0	0	0	0	0	2	2	0	2	2	1	1	0
17	0	0	0	0	0	0	2	2	0	2	1	1	1	0
2373	0	0	0	0	0	0	2	2	0	2	2	1	0	0
833	0	0	0	0	0	0	2	2	1	0	1	0	1	0
875	0	0	0	0	0	0	2	2	1	1	2	2	1	0
586	0	0	0	0	0	0	2	2	1	1	2	1	0	0
105	0	0	0	0	0	0	2	2	0	1	0	2	2	0
546	1	0	0	0	0	0	1	2	0	1	1	1	1	0
1760	0	0	0	0	0	0	2	2	0	1	1	0	0	0
1932	0	0	0	0	0	0	2	2	1	2	2	0	1	0
1058	0	0	0	0	0	0	2	2	0	2	0	1	1	0
834	0	0	0	0	0	0	2	1	1	2	1	1	0	0
206	0	0	0	0	0	0	2	1	0	1	2	0	1	0
2964	1	0	0	0	0	0	2	1	0	2	1	0	2	0
1934	1	0	0	0	0	0	2	2	0	1	1	0	2	0
147	1	0	0	0	0	0	2	2	1	1	2	2	0	0
2258	0	0	0	0	0	0	2	2	0	1	2	1	2	0
287	1	0	0	0	0	0	2	2	0	2	2	2	1	0
2863	0	0	0	0	0	0	2	2	0	2	1	2	2	0
2828	1	0	0	0	0	0	1	2	1	1	1	1	1	0
744	0	0	0	0	0	0	2	2	2	1	2	0	2	0
2223	0	0	0	0	0	0	2	1	0	1	1	2	2	0
2335	0	0	0	0	0	0	2	2	0	2	2	0	1	0
1937	0	0	0	0	0	0	2	2	0	1	2	2	0	0
2244	0	0	1	1	1	0	2	2	1	2	1	1	2	0
781	0	0	0	0	0	0	2	2	1	2	2	1	2	0
302	1	0	0	0	0	0	2	2	0	2	1	2	1	0
400	0	0	0	0	0	0	2	1	1	2	1	0	1	0
1327	2	0	0	0	0	0	2	1	0	1	1	1	0	0
2924	1	0	0	0	0	0	2	1	0	2	2	1	1	0
2663	0	0	0	0	0	0	2	1	0	1	2	0	2	0
1328	0	0	0	0	0	0	2	2	1	2	2	0	1	1
601	0	0	0	0	0	0	1	2	0	0	2	1	1	1
1063	0	0	0	0	0	0	2	2	1	1	2	0	2	0
1938	0	0	0	0	0	0	1	2	1	2	1	0	1	1
540	1	0	0	0	0	0	2	2	1	1	2	1	2	0
2305	0	0	0	0	0	0	2	2	1	1	1	0	1	0
203	0	0	0	0	0	0	1	2	0	1	0	1	0	0
2269	1	0	0	0	0	0	1	1	0	2	2	2	1	0
2443	0	0	0	0	0	0	2	2	0	2	2	2	1	0
904	0	0	0	0	0	0	1	2	0	2	2	1	2	0
383	1	0	0	0	0	0	2	2	0	2	0	1	1	0
2957	0	0	0	0	0	0	2	2	0	2	1	1	0	0
343	0	0	0	0	0	0	2	2	0	1	1	0	0	0
2224	1	0	0	0	0	0	2	2	1	2	1	2	2	0
1212	1	0	0	0	0	0	2	2	1	1	1	1	1	0
1064	0	0	1	1	1	0	2	1	0	1	1	1	1	0
1065	0	0	0	0	0	0	2	2	1	1	1	0	1	0
1066	1	0	1	0	0	0	2	2	0	1	2	1	1	0
1329	0	0	0	0	0	0	0	2	0	1	2	0	1	0
900	0	0	0	0	0	0	2	2	0	1	1	0	1	0
583	0	0	0	0	0	0	2	2	0	0	2	0	1	0
100	1	0	0	0	0	0	2	2	0	2	1	1	0	0
1684	0	0	0	0	0	0	2	2	1	1	1	0	2	0
2306	1	0	0	0	0	0	2	2	1	1	2	0	2	0
1067	0	0	1	0	0	0	2	2	0	2	1	1	1	0
2692	0	0	0	0	0	0	2	2	0	1	2	1	1	0
2881	0	0	1	1	1	0	2	2	0	2	1	0	0	0
2888	2	0	0	0	0	0	2	1	0	2	2	0	1	0
1801	1	0	0	0	0	0	1	1	1	1	1	1	1	0
1331	0	0	0	0	0	0	2	2	0	2	1	0	1	1
301	1	0	0	0	0	0	2	1	1	2	2	1	1	0
742	0	0	0	0	0	0	2	1	0	2	2	2	1	0
1802	0	0	0	0	0	0	2	2	0	1	1	1	2	0
482	1	0	0	0	0	0	2	2	0	2	2	0	2	0
1069	0	0	0	0	0	0	2	2	0	2	2	1	2	0
643	0	0	0	0	0	0	2	2	0	1	2	1	1	0
1070	0	0	0	0	0	0	2	1	1	2	2	1	2	0
1803	1	0	0	0	0	0	1	2	1	2	1	2	2	0
181	0	1	0	0	0	0	2	2	0	0	1	0	1	1
141	0	0	0	0	0	0	2	2	2	2	1	0	1	0
901	0	0	0	0	0	0	2	2	0	2	1	1	0	0
1719	0	0	0	0	0	0	2	2	0	2	2	0	1	0
488	1	0	1	1	1	0	2	2	0	2	2	1	0	0
649	1	0	0	0	0	0	2	1	0	2	2	0	0	0
1804	0	0	0	0	0	0	2	2	0	1	1	1	2	0
1071	1	0	0	0	0	0	1	2	1	1	2	0	1	0
2967	0	0	0	0	0	0	2	2	0	1	0	1	1	0
1248	0	0	0	0	0	0	2	2	0	1	2	1	1	0
508	0	0	0	0	0	0	1	2	0	1	2	0	1	0
1043	0	0	0	0	0	0	2	0	2	2	2	0	2	0
2337	0	0	0	0	0	0	2	1	0	1	2	2	2	0
1762	1	0	0	0	0	0	2	2	0	2	2	0	0	0
589	2	0	0	0	0	0	2	2	0	1	2	1	1	0
2372	0	0	0	0	0	0	2	1	0	1	2	2	1	0
2971	0	0	0	0	0	0	1	2	1	2	2	0	0	0
877	0	0	0	0	0	0	2	2	0	1	1	0	1	1
1072	0	0	0	0	0	0	2	2	1	2	2	2	1	0
2338	0	0	0	0	0	0	2	2	1	2	2	1	1	0
2803	0	0	0	0	0	0	2	2	2	2	2	2	0	0
2339	0	0	1	1	1	0	1	2	1	0	2	1	0	0
389	0	0	0	0	0	0	1	2	1	1	2	1	1	0
2226	1	0	0	0	0	0	2	2	0	1	1	1	1	1
835	0	0	0	0	0	0	2	2	1	1	2	1	0	0
1336	0	1	0	0	0	0	2	2	0	2	2	2	2	0
109	0	1	0	0	0	0	2	2	0	1	0	1	2	1
2690	0	0	0	0	0	0	2	1	1	0	2	1	1	0
1348	1	2	0	0	0	0	2	1	0	2	2	0	2	0
2641	0	0	0	0	0	0	2	2	0	1	2	1	1	0
1337	1	0	0	0	0	0	1	2	0	1	2	1	2	0
1338	0	0	0	0	0	0	1	1	1	1	2	1	1	0
2716	0	0	0	0	0	0	2	2	0	1	1	2	2	1
2645	0	0	0	0	0	0	2	1	1	2	2	2	0	0
1805	1	0	0	0	0	0	2	2	0	2	1	1	2	0
1075	0	0	0	0	0	0	2	2	1	1	2	1	1	0
2307	0	0	0	0	0	0	2	2	0	2	1	0	0	0
2371	0	0	0	0	0	0	2	2	1	1	2	1	1	0
925	2	0	0	0	0	0	2	1	1	1	1	1	0	0
2586	0	0	0	0	0	0	2	2	0	2	1	1	1	0
928	0	1	0	0	0	0	2	2	0	1	2	0	1	0
2259	0	0	0	0	0	0	2	2	0	0	1	2	1	0
2227	0	0	0	0	0	0	1	2	0	1	2	0	0	0
1806	0	0	0	0	0	0	2	1	0	2	2	0	1	0
1971	0	0	0	0	0	0	2	1	0	2	1	1	1	0
896	1	0	0	0	0	0	1	1	1	2	1	0	1	0
1216	1	0	0	0	0	0	2	2	1	2	1	1	1	0
1217	0	0	0	0	0	0	1	2	0	1	2	1	2	1
2308	0	0	1	0	0	0	2	2	0	2	1	1	1	0
1726	0	0	0	0	0	0	2	1	1	2	2	1	2	0
1077	0	0	0	0	0	0	2	2	0	0	1	0	1	0
1972	0	0	0	0	0	0	2	2	1	1	2	0	1	0
2884	0	0	0	0	0	0	2	1	1	1	2	1	0	0
2309	0	0	0	0	0	0	2	2	0	2	2	0	2	0
1727	0	0	0	0	0	0	2	2	0	2	1	1	2	1
1807	1	0	0	0	0	0	1	2	0	2	2	1	1	0
1808	0	0	0	0	0	0	2	2	0	2	1	1	1	0
2986	0	0	0	0	0	0	0	2	0	2	2	1	1	0
1644	1	0	1	1	0	0	2	2	0	1	2	0	1	0
2261	0	1	0	0	0	0	1	1	0	1	0	0	0	0
1341	0	0	0	0	0	0	1	2	0	2	1	1	1	0
1082	0	0	0	0	0	0	2	2	0	1	1	0	0	0
2931	0	0	0	0	0	0	2	2	1	1	1	1	1	0
1764	0	0	0	0	0	0	2	2	0	2	2	0	2	0
959	1	0	0	0	0	0	2	2	1	1	2	0	1	0
2229	2	0	0	0	0	0	2	1	0	0	1	0	1	0
1973	2	0	0	0	0	0	1	2	1	2	2	0	1	0
1083	0	0	0	0	0	0	1	2	0	1	2	0	1	0
2340	0	0	0	0	0	0	1	2	0	1	1	1	1	0
1084	0	0	1	0	0	0	2	1	1	1	2	0	0	0
2242	1	0	0	0	0	0	1	2	0	2	1	2	0	0
1085	0	0	0	0	0	0	2	2	0	0	1	0	2	0
2230	1	0	0	0	0	0	2	2	1	1	2	0	0	0
852	1	0	0	0	0	0	1	2	1	1	1	1	1	0
2787	0	0	0	0	0	0	2	2	1	2	2	2	2	0
1086	1	0	0	0	0	0	1	2	1	2	2	0	1	0
1344	1	0	0	0	0	0	2	2	0	1	2	1	1	0
836	0	0	0	0	0	0	1	2	0	2	1	1	1	0
2310	1	0	0	0	0	0	2	1	0	1	2	2	1	0
1650	0	0	0	0	0	0	2	2	0	2	2	0	2	0
1974	0	0	0	0	0	0	2	2	1	1	1	1	0	0
1087	0	0	0	0	0	0	2	2	0	1	2	1	0	0
1949	0	1	0	0	0	0	1	2	2	2	2	1	2	0
2850	0	0	1	1	1	0	2	2	1	1	0	0	2	0
880	1	0	0	0	0	0	2	2	1	1	2	2	2	0
1950	0	0	0	0	0	0	2	2	0	2	2	2	2	0
2231	0	0	0	0	0	0	2	2	0	2	2	0	1	0
2232	0	0	0	0	0	0	2	1	0	0	2	0	0	0
1317	0	0	0	0	0	0	2	2	0	1	0	0	1	0
1735	0	0	0	0	0	0	2	2	1	2	0	1	0	0
1736	0	0	1	1	1	0	2	2	1	2	0	0	1	0
837	0	0	0	0	0	0	2	2	1	1	2	1	0	0
1966	1	0	0	0	0	0	2	2	1	1	1	1	1	0
1312	0	0	0	0	0	0	1	2	0	2	2	0	2	0
1809	0	0	0	0	0	0	2	2	0	1	2	0	0	0
2252	0	0	1	1	1	0	1	2	1	2	1	1	2	0
1309	0	0	0	0	0	0	2	1	1	1	2	0	2	0
2442	1	0	0	0	0	0	2	2	0	2	1	2	1	0
1090	0	0	0	0	0	0	2	1	1	2	2	1	2	0
2375	0	0	0	0	0	0	2	2	0	2	2	0	2	1
1222	0	0	0	0	0	0	2	0	1	1	1	1	1	0
897	1	0	0	0	0	0	2	1	0	0	1	1	1	0
2342	0	0	1	1	1	0	1	2	0	1	2	0	1	0
1810	1	0	0	0	0	0	2	2	0	2	1	0	1	0
1352	0	1	1	1	1	0	2	2	1	1	2	0	1	0
956	0	0	0	0	0	0	2	1	0	2	2	2	1	0
1811	0	0	0	0	0	0	2	2	0	2	1	1	2	0
1308	1	0	0	0	0	0	2	2	1	2	0	0	2	0
1745	0	0	0	0	0	0	2	2	0	1	2	0	2	0
1224	0	0	0	0	0	0	2	1	0	1	1	1	2	0
1744	0	0	0	0	0	0	2	2	0	2	2	1	1	0
2233	1	0	0	0	0	0	2	2	0	1	1	0	1	1
2439	0	0	0	0	0	0	2	2	1	2	2	1	2	0
2344	0	0	0	0	0	0	2	2	0	2	2	0	0	0
1307	0	0	0	0	0	0	0	1	0	2	1	1	1	0
1096	1	0	0	0	0	1	2	2	0	2	1	1	0	0
1306	0	0	0	0	0	0	2	2	0	2	2	1	1	1
902	0	1	1	0	0	0	2	2	1	1	2	1	0	0
881	0	0	0	0	0	1	2	2	0	2	1	0	1	0
944	0	0	0	0	0	0	2	0	0	2	1	0	1	0
1743	0	0	0	0	0	0	2	2	1	2	2	1	0	0
931	0	0	0	0	0	0	2	2	0	0	2	0	2	0
1957	0	0	0	0	0	0	2	2	0	1	1	0	1	0
1958	0	0	0	0	0	0	2	2	0	2	0	2	1	0
1766	1	1	0	0	0	0	2	1	1	1	1	0	0	0
1740	1	0	0	0	0	0	2	2	0	2	2	0	2	0
1099	0	1	1	0	0	0	2	2	0	2	2	1	0	1
1975	0	0	0	0	0	0	2	2	0	1	1	0	1	0
2345	0	0	0	0	0	0	2	2	0	1	2	0	2	0
1963	1	0	1	1	1	0	2	2	0	2	0	2	2	0
1051	0	0	0	0	0	0	2	2	0	2	2	0	2	0
2608	1	0	0	0	0	0	2	2	1	2	1	0	1	0
1742	1	0	0	0	0	0	2	1	0	1	2	0	1	1
1025	0	0	0	0	0	0	1	1	0	0	1	0	1	0
1226	0	0	0	0	0	0	2	1	0	2	1	0	2	0
1302	1	0	0	0	0	0	2	2	0	1	1	0	1	0
1739	1	0	0	0	0	0	1	1	0	0	1	2	0	0
2437	0	0	0	0	0	0	2	2	1	1	2	1	1	0
2234	0	0	0	0	0	0	2	2	0	2	2	0	1	0
1101	1	0	0	0	0	0	1	2	1	2	1	0	1	0
1964	0	0	0	0	0	0	2	2	0	2	1	0	2	0
1738	0	0	0	0	0	0	1	1	1	1	1	1	1	0
1301	0	0	0	0	0	0	2	1	0	1	1	0	1	0
1300	0	0	0	0	0	0	2	2	0	2	2	1	1	0
2312	0	0	0	0	0	0	2	2	0	1	1	0	2	0
1299	1	0	0	0	0	0	2	2	0	2	2	0	1	0
2246	0	0	0	0	0	0	2	2	1	1	2	1	0	0
1104	0	0	0	0	0	0	2	1	0	2	2	2	1	0
1812	0	0	0	0	0	0	2	2	0	0	1	1	0	0
1813	2	0	0	0	0	0	2	2	0	0	1	0	1	0
838	2	0	0	0	0	0	2	2	1	2	2	1	2	0
2571	0	0	0	0	0	0	2	2	0	1	1	0	0	0
1227	1	0	0	0	0	0	1	2	0	1	2	1	1	0
2346	1	0	0	0	0	0	1	1	0	2	2	0	2	0
1976	0	0	0	0	0	0	2	2	1	1	2	0	1	0
2235	0	0	0	0	0	0	2	1	1	1	2	2	2	0
